# Supplementary material for: Functional rescue of a disease-linked ERAD pathway mutation via alternative splicing
Source: EMBO J. 2026 Mar 20;45(9):3230–51. doi: 10.1038/s44318-026-00757-5 (PMC13144729; doi:10.1038/s44318-026-00757-5)
Supplement: Supplementary file 3 — Source data Fig. 1 [file 44318_2026_757_MOESM3_ESM.zip]

Archive with 92 entries (79 files):
- Figure 1/
- __MACOSX/._Figure 1
- Figure 1/Figure 1H/
- __MACOSX/Figure 1/._Figure 1H
- Figure 1/Figure 1F/
- __MACOSX/Figure 1/._Figure 1F
- Figure 1/Figure 1G/
- __MACOSX/Figure 1/._Figure 1G
- Figure 1/Figure 1I/
- __MACOSX/Figure 1/._Figure 1I
- Figure 1/.DS_Store
- __MACOSX/Figure 1/._.DS_Store
- Figure 1/Figure 1L/
- __MACOSX/Figure 1/._Figure 1L
- Figure 1/Figure 1K/
- __MACOSX/Figure 1/._Figure 1K
- Figure 1/Figure 1D/
- __MACOSX/Figure 1/._Figure 1D
- Figure 1/Figure 1C/
- __MACOSX/Figure 1/._Figure 1C
- Figure 1/Figure 1J/
- __MACOSX/Figure 1/._Figure 1J
- Figure 1/Figure 1H/.DS_Store
- __MACOSX/Figure 1/Figure 1H/._.DS_Store
- Figure 1/Figure 1H/Quantitation.xlsx
- __MACOSX/Figure 1/Figure 1H/._Quantitation.xlsx
- Figure 1/Figure 1H/Figure 1H DNA PAGE for SEL1L in different tissues.tif
- __MACOSX/Figure 1/Figure 1H/._Figure 1H DNA PAGE for SEL1L in different tissues.tif
- Figure 1/Figure 1F/Agarose gel PPIA and L32.tif
- __MACOSX/Figure 1/Figure 1F/._Agarose gel PPIA and L32.tif
- Figure 1/Figure 1F/.DS_Store
- __MACOSX/Figure 1/Figure 1F/._.DS_Store
- Figure 1/Figure 1F/Quantitation.xlsx
- __MACOSX/Figure 1/Figure 1F/._Quantitation.xlsx
- Figure 1/Figure 1F/Agarose gel SEL1L Full length.tif
- __MACOSX/Figure 1/Figure 1F/._Agarose gel SEL1L Full length.tif
- Figure 1/Figure 1G/.DS_Store
- __MACOSX/Figure 1/Figure 1G/._.DS_Store
- Figure 1/Figure 1G/Sanger sequencing for Sel1L-a (KI).scf
- __MACOSX/Figure 1/Figure 1G/._Sanger sequencing for Sel1L-a (KI).scf
- Figure 1/Figure 1G/Sanger sequencing for Sel1L-b (KI').scf
- __MACOSX/Figure 1/Figure 1G/._Sanger sequencing for Sel1L-b (KI').scf
- Figure 1/Figure 1I/.DS_Store
- __MACOSX/Figure 1/Figure 1I/._.DS_Store
- Figure 1/Figure 1I/DNA PAGE for Sel1L_P0 Liver.tif
- __MACOSX/Figure 1/Figure 1I/._DNA PAGE for Sel1L_P0 Liver.tif
- Figure 1/Figure 1L/Quantitation for Figure 1K.xlsx
- __MACOSX/Figure 1/Figure 1L/._Quantitation for Figure 1K.xlsx
- Figure 1/Figure 1L/.DS_Store
- __MACOSX/Figure 1/Figure 1L/._.DS_Store
- Figure 1/Figure 1K/.DS_Store
- __MACOSX/Figure 1/Figure 1K/._.DS_Store
- Figure 1/Figure 1K/DNA PAGE for Sel1L in different lines and tissues.tif
- __MACOSX/Figure 1/Figure 1K/._DNA PAGE for Sel1L in different lines and tissues.tif
- Figure 1/Figure 1D/Mouse information at P21.xlsx
- __MACOSX/Figure 1/Figure 1D/._Mouse information at P21.xlsx
- Figure 1/Figure 1C/.DS_Store
- __MACOSX/Figure 1/Figure 1C/._.DS_Store
- Figure 1/Figure 1C/Sanger Sequencing for Line A/
- __MACOSX/Figure 1/Figure 1C/._Sanger Sequencing for Line A
- Figure 1/Figure 1C/Sanger Sequencing for Line C/
- __MACOSX/Figure 1/Figure 1C/._Sanger Sequencing for Line C
- Figure 1/Figure 1C/Sanger Sequencing for Line B/
- __MACOSX/Figure 1/Figure 1C/._Sanger Sequencing for Line B
- Figure 1/Figure 1J/.DS_Store
- __MACOSX/Figure 1/Figure 1J/._.DS_Store
- Figure 1/Figure 1J/Quantitation for Figure 1I.xlsx
- __MACOSX/Figure 1/Figure 1J/._Quantitation for Figure 1I.xlsx
- Figure 1/Figure 1C/Sanger Sequencing for Line A/Line A KI_1.scf
- __MACOSX/Figure 1/Figure 1C/Sanger Sequencing for Line A/._Line A KI_1.scf
- Figure 1/Figure 1C/Sanger Sequencing for Line A/Line A KI_3.scf
- __MACOSX/Figure 1/Figure 1C/Sanger Sequencing for Line A/._Line A KI_3.scf
- Figure 1/Figure 1C/Sanger Sequencing for Line A/Line A KI_2.scf
- __MACOSX/Figure 1/Figure 1C/Sanger Sequencing for Line A/._Line A KI_2.scf
- Figure 1/Figure 1C/Sanger Sequencing for Line A/Line A WT.scf
- __MACOSX/Figure 1/Figure 1C/Sanger Sequencing for Line A/._Line A WT.scf
- Figure 1/Figure 1C/Sanger Sequencing for Line C/Line C WT.scf
- __MACOSX/Figure 1/Figure 1C/Sanger Sequencing for Line C/._Line C WT.scf
- Figure 1/Figure 1C/Sanger Sequencing for Line C/Line C KI_3.scf
- __MACOSX/Figure 1/Figure 1C/Sanger Sequencing for Line C/._Line C KI_3.scf
- Figure 1/Figure 1C/Sanger Sequencing for Line C/Line C KI_2.scf
- __MACOSX/Figure 1/Figure 1C/Sanger Sequencing for Line C/._Line C KI_2.scf
- Figure 1/Figure 1C/Sanger Sequencing for Line C/Line C KI_1.scf
- __MACOSX/Figure 1/Figure 1C/Sanger Sequencing for Line C/._Line C KI_1.scf
- Figure 1/Figure 1C/Sanger Sequencing for Line B/Line B WT.scf
- __MACOSX/Figure 1/Figure 1C/Sanger Sequencing for Line B/._Line B WT.scf
- Figure 1/Figure 1C/Sanger Sequencing for Line B/Line B KI_3.scf
- __MACOSX/Figure 1/Figure 1C/Sanger Sequencing for Line B/._Line B KI_3.scf
- Figure 1/Figure 1C/Sanger Sequencing for Line B/Line B KI_2.scf
- __MACOSX/Figure 1/Figure 1C/Sanger Sequencing for Line B/._Line B KI_2.scf
- Figure 1/Figure 1C/Sanger Sequencing for Line B/Line B KI_1.scf
- __MACOSX/Figure 1/Figure 1C/Sanger Sequencing for Line B/._Line B KI_1.scf
