# Supplementary material for: Functional rescue of a disease-linked ERAD pathway mutation via alternative splicing
Source: EMBO J. 2026 Mar 20;45(9):3230–51. doi: 10.1038/s44318-026-00757-5 (PMC13144729; doi:10.1038/s44318-026-00757-5)
Supplement: Supplementary file 3 — Source data Fig. 1 [file 44318_2026_757_MOESM3_ESM.zip › Figure 1/Figure 1H/Quantitation.xlsx]

## Sheet: Sheet1
	Figure EV2A	Sel1L Exon 4 alternative splcing in WT tissues
	Cortex	Hippocampus	Cerebellum	Liver	Heart	BAT	Lung	Spleen	Kidney	Thymus	Pancreas
	0.138972	0.161835	0.150472	0.215959	0.10452	0.16283	0.114759	0.137042	0.151108	0.174477	0.212427
	0.116202	0.265457	0.110054	0.196816	0.119325	0.210055	0.113864	0.211118	0.193795	0.181605	0.325988
	0.17928	0.254076	0.141639	0.194471	0.126381	0.203922	0.165708	0.126929	0.137845	0.134251	0.345347
											0.290076
