# Supplementary material for: Functional rescue of a disease-linked ERAD pathway mutation via alternative splicing
Source: EMBO J. 2026 Mar 20;45(9):3230–51. doi: 10.1038/s44318-026-00757-5 (PMC13144729; doi:10.1038/s44318-026-00757-5)
Supplement: Supplementary file 3 — Source data Fig. 1 [file 44318_2026_757_MOESM3_ESM.zip › Figure 1/Figure 1F/Quantitation.xlsx]

## Sheet: Sheet1
	Fig 1F	SeL1L Full length
		KI Line		KI' Line
		WT	KI	WT	KI'
	a%	0.846826	0.928054	0.799706	0
		0.840584	0.965627	0.820207	0
		0.804299	0.980582	0.834213	0
				0.831417	0
	b%	0.153174	0.0719457	0.200294	1
		0.159416	0.0343728	0.179793	1
		0.195701	0.0194177	0.165787	1
				0.168583	1
