# Supplementary material for: Functional rescue of a disease-linked ERAD pathway mutation via alternative splicing
Source: EMBO J. 2026 Mar 20;45(9):3230–51. doi: 10.1038/s44318-026-00757-5 (PMC13144729; doi:10.1038/s44318-026-00757-5)
Supplement: Supplementary file 3 — Source data Fig. 1 [file 44318_2026_757_MOESM3_ESM.zip › Figure 1/Figure 1L/Quantitation for Figure 1K.xlsx]

## Sheet: Sheet1
	Figure 1L	Sel1L Exon 4 Alternative Splicing in Different tissues
		KI	WT	KI'
	Brain	0.0264	0.1221	0.9736
		0.0698	0.3102	1
		0.1023	0.2579	1
	Liver	0.0231	0.3479	0.9736
		0.1469	0.3688	1
		0.178	0.2292	1
	Thymus	0.0098	0.1791	0.9596
		0.2787	0.5002	1
		0.0775	0.1745	1
	Pancreas	0.0206	0.1881	0.898
		0.0282	0.2171	1
		0.1685	0.3069	0.9483
