# Supplementary material for: Functional rescue of a disease-linked ERAD pathway mutation via alternative splicing
Source: EMBO J. 2026 Mar 20;45(9):3230–51. doi: 10.1038/s44318-026-00757-5 (PMC13144729; doi:10.1038/s44318-026-00757-5)
Supplement: Supplementary file 3 — Source data Fig. 1 [file 44318_2026_757_MOESM3_ESM.zip › Figure 1/Figure 1D/Mouse information at P21.xlsx]

## Sheet: Line A
Mouse #	Date of Birth	Sex	Genotype	WT	HET	KI
648			HET		1
649			HET		1
650			WT	1
651			HET		1
652			HET		1
797	2023.4.12	Female	WT	1
798	2023.4.12	Male	WT	1
799	2023.4.12	Female	HET		1
800	2023.4.12	Male	HET		1
801	2023.4.12	Male	HET		1
878	2023.5.15	Female	HET		1
879	2023.5.15	Female	HET		1
880	2023.5.15	Femae	HET		1
881	2023.5.15	Male	HET		1
882	2023.5.15	Female	HET		1
883	2023.5.15	Male	HET		1
1008	2023.6.26	Female	HET		1
1009	2023.6.26	Female	WT	1
1010	2023.6.26	Female	WT	1
1011	2023.6.26	Male	HET		1
1012	2023.6.26	Male	WT	1
1377	2024-04-02	Male	HET		1
1378	2024-04-02	Female	HET		1
1379	2024-04-02	Female	WT	1
1380	2024-04-02	Female	HET		1
1381	2024-04-02	Male	HET		1
1382	2024-04-02	Male	WT	1
1501	2024-05-17	Male	HET		1
1502	2024-05-17	Female	HET		1
1503	2024-05-17	Female	HET		1
1504	2024-05-17	Female	HET		1
1505	2024-05-17	Male	HET		1
1506	2024-05-17	Female	HET		1
1507	2024-05-17	Male	WT	1
1508	2024-05-17	Female	HET		1
1509	2024-05-17	Female	WT	1
1510	2024-05-17	Male	HET		1
1511	2024-05-17	Male	HET		1
1512	2024-05-17	Male	WT	1
1513	2024-05-17	Female	WT	1
1571	2024-06-08	Female	HET		1
1572	2024-06-08	Male	WT	1
1573	2024-06-08	Female	WT	1
1574	2024-06-08	Female	HET		1
1575	2024-06-07	Female	HET		1
1576	2024-06-07	Male	WT	1
1577	2024-06-07	Female	HET		1
1578	2024-06-07	Female	HET		1
1579	2024-06-07	Female	HET		1
1602	2024-06-28	Female	HET		1
1603	2024-06-28	Male	WT	1
1604	2024-06-28	Female	HET		1
1605	2024-06-28	Female	HET		1
1606	2024-06-28	Male	HET		1
1607	2024-06-28	Female	WT	1
1608	2024-06-28	Male	HET		1
1609	2024-06-28	Male	HET		1
1688	2024-07-22	Female	WT	1
1689	2024-07-22	Female	HET		1
1690	2024-07-22	Female	HET		1
1691	2024-07-22	Male	HET		1
1985	2024-10-23	Female	HET		1
1986	2024-10-23	Female	WT	1
1987	2024-10-23	Female	HET		1
1988	2024-10-23	Female	WT	1
1989	2024-10-23	Male	HET		1
2008	2024-11-14	Female	HET		1
2009	2024-11-14	Female	HET		1
2010	2024-11-14	Female	HET		1
2011	2024-11-14	Female	HET		1
2012	2024-11-14	Female	WT	1
2013	2024-11-14	Female	HET		1
2014	2024-11-14	Female	HET		1
2015	2024-11-14	Male	HET		1
2016	2024-11-14	Male	WT	1
2017	2024-11-14	Male	WT	1
2018	2024-11-14	Male	KI			1
2019	2024-11-14	Male	WT	1
2091	2024-12-11	Male	HET		1
2092	2024-12-11	Male	HET		1
2093	2024-12-11	Female	WT	1
2094	2024-12-11	Male	WT	1
2095	2024-12-11	Male	WT	1
2117	2024-12-14	Female	HET		1
2118	2024-12-14	Female	HET		1
2119	2024-12-14	Female	HET		1
2120	2024-12-14	Male	HET		1
2121	2024-12-14	Female	WT	1
2122	2024-12-14	Female	WT	1
2123	2024-12-14	Male	WT	1
2124	2024-12-14	Male	HET		1
2176	2025-01-04	Male	KI			1
2177	2025-01-04	Female	HET		1
2178	2025-01-04	Male	KI			1
2179	2025-01-04	Male	HET		1
2180	2025-01-04	Female	HET		1
2181	2025-01-04	Female	WT	1
2182	2024-12-23	Female	WT	1
2183	2024-12-23	Female	WT	1
2184	2024-12-23	Female	WT	1
2185	2024-12-23	Female	HET		1
2186	2024-12-23	Female	WT	1
2187	2024-12-23	Female	WT	1
2188	2024-12-23	Female	HET		1
2189	2024-12-16	Female	WT	1
2190	2024-12-16	Female	HET		1
2228	2025-01-11	Female	WT	1
2229	2025-01-11	Male	HET		1
2230	2025-01-11	Male	HET		1
2231	2025-01-11	Female	WT	1
2232	2025-01-11	Male	HET		1
2233	2025-01-11	Female	HET		1
2234	2025-01-11	Male	HET		1
2260	2025-01-22	Male	WT	1
2263	2025-01-26	Female	HET		1
2264	2025-01-26	Female	WT	1
2265	2025-01-26	Female	HET		1
2266	2025-01-26	Male	HET		1
2267	2025-01-26	Male	WT	1
2358	2025-02-13	Female	HET		1
2359	2025-02-13	Male	WT	1
2360	2025-02-13	Male	HET		1
2361	2025-02-13	Female	HET		1
2362	2025-02-13	Female	HET		1
2363	2025-02-13	Female	HET		1
2364	2025-02-13	Female	KI			1
2383	2025-03-03	Male	WT	1
2384	2025-03-03	Male	HET		1
2385	2025-03-03	Female	HET		1
2386	2025-03-03	Male	HET		1
2387	2025-03-03	Male	WT	1
2388	2025-03-03	Male	HET		1
2389	2025-03-03	Female	HET		1
2390	2025-03-03	Male	HET		1
2391	2025-03-03	Male	HET		1
2392	2025-03-03	Male	HET		1
2400	2025-03-09	Male	KI			1
2401	2025-03-09	Female	HET		1
2402	2025-03-09	Female	HET		1
2403	2025-03-09	Male	WT	1
2404	2025-03-09	Male	HET		1
2405	2025-03-09	Female	HET		1
2406	2025-03-09	Female	WT	1
2407	2025-03-09	Female	HET		1
2408	2025-03-09	Male	WT	1
2415	2025-03-13	Male	WT	1
2416	2025-03-13	Male	HET		1
2417	2025-03-13	Male	WT	1
2418	2025-03-13	Female	WT	1
2466	2025-03-19	Female	HET		1
2467	2025-03-19	Male	WT	1
2468	2025-03-19	Male	HET		1
2469	2025-03-19	Male	WT	1
2470	2025-03-19	Male	HET		1
2471	2025-03-19	Male	HET		1
2472	2025-03-25	Male	WT	1
2473	2025-03-25	Male	HET		1
2474	2025-03-25	Male	WT	1
2475	2025-03-25	Male	HET		1
2476	2025-03-25	Female	HET		1
2477	2025-03-25	Male	WT	1
2478	2025-03-25	Male	HET		1
2479	2025-03-25	Male	HET		1
				56	102	5

## Sheet: Line B
Mouse #	Date of Birth	Sex	Genotype	WT	HET	KI
809	2023.4.11	Male	WT	1
864	2023.5.1	Male	WT	1
865	2023.5.1	Male	WT	1
866	2023.5.1	Female	HET		1
867	2023.5.1	Male	WT	1
868	2023.5.1	Male	WT	1
869	2023.5.1	Male	WT	1
898	2023.5.2	Female	WT	1
974	2023.6.20	Female	WT	1
975	2023.6.20	Female	HET		1
976	2023.6.20	Female	HET		1
977	2023.6.20	Female	HET		1
980	2023.6.20	Male	HET		1
981	2023.6.20	Male	HET		1
982	2023.6.19	Male	WT	1
983	2023.6.19	Male	WT	1
984	2023.6.19	Male	HET		1
985	2023.6.19	Male	HET		1
1095	2023-10-13	Female	HET		1
1096	2023-10-13	Male	HET		1
1097	2023-10-16	Female	HET		1
1098	2023-10-16	Male	WT	1
1099	2023-10-16	Female	HET		1
1100	2023-10-16	Female	HET		1
1101	2023-10-16	Male	HET		1
1102	2023-10-16	Male	HET		1
1107	2023-11-05	Female	WT	1
1108	2023-11-05	Male	HET		1
1109	2023-11-05	Female	HET		1
1128	2023-11-27	Female	HET		1
1129	2023-11-27	Male	HET		1
1130	2023-11-27	Female	HET		1
1131	2023-11-27	Female	HET		1
1132	2023-11-26	Male	WT	1
1133	2023-11-26	Male	HET		1
1134	2023-11-26	Female	HET		1
1135	2023-11-26	Female	HET		1
1136	2023-11-26	Male	HET		1
1137	2023-11-26	Male	HET		1
1324	2024-03-24		WT	1
1325	2024-03-24		HET		1
1326	2024-03-24		WT	1
1327	2024-03-24		WT	1
1383	2024-04-07	Male	WT	1
1384	2024-04-07	Female	HET		1
1385	2024-04-07	Female	HET		1
1386	2024-04-07	Male	WT	1
1387	2024-04-07	Male	WT	1
1388	2024-04-07	Female	WT	1
1389	2024-04-05	Male	HET		1
1390	2024-04-05	Male	WT	1
1391	2024-04-05	Female	WT	1
1392	2024-04-05	Female	HET		1
1393	2024-04-05	Female	HET		1
1394	2024-04-05	Male	HET		1
1395	2024-04-02	Female	WT	1
1396	2024-04-02	Male	HET		1
1397	2024-04-02	Female	WT	1
1398	2024-04-02	Female	HET		1
1399	2024-04-02	Female	WT	1
1400	2024-04-04	Male	HET		1
1401	2024-04-04	Female	HET		1
1402	2024-04-04	Male	HET		1
1403	2024-04-06	Female	WT	1
1404	2024-04-06	Female	WT	1
1405	2024-04-06	Male	HET		1
1406	2024-04-06	Male	HET		1
1407	2024-04-06	Female	HET		1
1408	2024-04-06	Female	HET		1
1409	2024-04-06	Female	WT	1
1514	2024-05-15	Female	WT	1
1515	2024-05-15	Female	HET		1
1516	2024-05-15	Female	WT	1
1517	2024-05-15	Female	WT	1
1518	2024-05-15	Male	HET		1
1519	2024-05-15	Female	HET		1
1520	2024-05-15	Male	HET		1
1580	2024-05-26	Male	WT	1
1581	2024-05-26	Female	HET		1
1627	2024-06-18	Female	HET		1
1628	2024-06-18	Female	HET		1
1629	2024-06-18	Female	HET		1
1640	2024-07-07	Female	HET		1
1641	2024-07-07	Male	HET		1
1642	2024-07-07	Male	WT	1
2040	2024-12-03	Female	HET		1
2041	2024-12-03	Female	HET		1
2042	2024-12-03	Male	HET		1
2043	2024-12-03	Male	HET		1
2044	2024-12-03	Male	WT	1
2045	2024-12-04	Female	WT	1
2046	2024-12-04	Male	HET		1
2047	2024-12-04	Male	WT	1
2048	2024-12-04	Female	WT	1
2330	2025-02-04	Female	HET		1
2331	2025-02-04	Male	HET		1
2332	2025-02-04	Male	HET		1
2333	2025-02-04	Male	HET		1
2334	2025-02-04	Female	HET		1
2381	2025-02-22	Male	HET		1
2382	2025-02-22	Male	WT	1
2393	2025-03-06	Female	HET		1
2394	2025-03-06	Male	WT	1
2396	2025-03-06	Female	HET		1
2397	2025-03-06	Male	HET		1
2398	2025-03-06	Female	WT	1
2399	2025-03-06	Male	WT	1
2419	2025-03-12	Male	HET		1
2420	2025-03-12	Male	HET		1
2421	2025-03-12	Male	HET		1
2422	2025-03-12	Male	HET		1
2423	2025-03-12	Female	WT	1
2424	2025-03-12	Female	HET		1
2464	2025-03-18	Female	HET		1
2465	2025-03-18	Male	HET		1
				42	73	0

## Sheet: Line C
Mouse #	Date of Birth	Sex	Genotype	WT	HET	KI
776	2023.4.4	Female	HET		1
777	2023.4.4	Male	KI			1
778	2023.4.4	Male	KI			1
779	2023.4.4	Female	KI			1
780	2023.4.4	Male	WT	1
781	2023.4.4	Female	HET		1
782	2023.4.4	Male	HET		1
888	2023.5.18	Male	HET		1
889	2023.5.18	Male	HET		1
890	2023.5.18	Male	KI			1
891	2023.5.18	Female	WT	1
892	2023.5.18	Female	HET		1
893	2023.5.18	Male	HET		1
894	2023.5.18	Female	KI			1
895	2023.5.18	Male	HET		1
896	2023.5.18	Female	KI			1
897	2023.5.18	Male	KI			1
1041	2023.7.17	Female	HET		1
1042	2023.7.17	Female	KI			1
1043	2023.7.17	Female	KI			1
1044	2023.7.17	Female	HET		1
1045	2023.7.17	Female	WT	1
1046	2023.7.17	Male	HET		1
1047	2023.7.17	Male	HET		1
1048	2023.7.17	Female	WT	1
1049	2023.7.17	Male	HET		1
1050	2023.7.17	Female	HET		1
1089	2023-10-17	Male	KI			1
1090	2023-10-17	Female	HET		1
1091	2023-10-17	Female	HET		1
1092	2023-10-17	Male	WT	1
1093	2023-10-17	Male	KI			1
1094	2023-10-17	Male	WT	1
1104	2023-11-13	Female	WT	1
1105	2023-11-13	Female	KI			1
1106	2023-11-13	Female	HET		1
1190	2023-12-27	Female	KI			1
1191	2023-12-27	Male	HET		1
1192	2023-12-27	Female	KI			1
1193	2023-12-27	Male	HET		1
1194	2023-12-27	Female	HET		1
1195	2023-12-27	Female	WT	1
1196	2023-12-27	Male	HET		1
1298	2024-03-03	Male	WT	1
1299	2024-03-03	Female	WT	1
1300	2024-03-03	Male	WT	1
1301	2024-03-03	Female	KI			1
1647	2024-07-29	/	HET		1
1648	2024-07-29	/	HET		1
1649	2024-07-29	/	HET		1
1650	2024-07-29	/	HET		1
1651	2024-07-29	/	HET		1
1652	2024-07-29	/	KI			1
1653	2024-07-29	/	WT	1
1766	2024-08-24	Female	HET		1
1767	2024-08-24	Female	HET		1
1768	2024-08-24	Male	KI			1
1769	2024-08-24	Male	KI			1
1770	2024-08-24	Male	HET		1
1771	2024-08-24	Male	HET		1
1772	2024-08-24	Female	HET		1
1773	2024-08-24	Male	KI			1
1774	2024-08-18	Female	HET		1
1775	2024-08-18	Female	HET		1
1776	2024-08-18	Male	WT	1
1777	2024-08-18	Female	HET		1
1778	2024-08-18	Female	WT	1
1813	2024-09-08	Male	WT	1
1814	2024-09-08	Male	WT	1
1815	2024-09-08	Male	HET		1
1816	2024-09-08	Male	HET		1
1817	2024-09-08	Male	KI			1
1818	2024-09-08	Female	KI			1
1819	2024-09-08	/	WT	1
1820	2024-09-08	/	HET		1
1826	2024-09-13	Female	HET		1
1827	2024-09-13	Male	HET		1
1828	2024-09-13	Female	KI			1
1829	2024-09-13	Male	KI			1
1830	2024-09-13	Female	HET		1
1831	2024-09-13	Female	HET		1
1832	2024-09-13	Male	HET		1
1842	2024-09-20	Female	HET		1
1843	2024-09-20	Female	KI			1
1844	2024-09-20	Male	HET		1
1845	2024-09-20	Female	KI			1
1846	2024-09-20	Female	WT	1
1900	2024-10-13	Male	KI			1
1901	2024-10-13	Female	HET		1
1902	2024-10-13	Female	WT	1
1903	2024-10-13	Female	WT	1
1904	2024-10-13	Female	HET		1
1905	2024-10-13	Female	KI			1
1937	2024-10-17	Female	KI			1
1938	2024-10-17	Male	HET		1
1939	2024-10-17	Male	HET		1
1940	2024-10-17	Female	HET		1
1941	2024-10-17	Female	HET		1
1942	2024-10-17	Male	HET		1
1943	2024-10-17	Male	KI			1
1944	2024-10-17	Female	KI			1
1945	2024-10-17	Male	HET		1
1946	2024-10-17	Male	HET		1
1959	2024-11-04	Male	KI			1
1960	2024-11-04	Female	KI			1
1961	2024-11-04	Male	KI			1
1962	2024-11-04	Male	WT	1
1963	2024-11-04	Male	HET		1
2080	2024-12-19	Male	KI			1
2081	2024-12-19	Male	KI			1
2082	2024-12-19	Male	KI			1
2083	2024-12-19	Female	KI			1
2084	2024-12-19	Male	WT	1
2085	2024-12-19	Male	HET		1
2086	2024-12-19	Male	HET		1
2087	2024-12-19	Female	HET		1
2088	2024-12-19	Male	KI			1
2252	2025-02-06	/	KI			1
2253	2025-02-06	/	KI			1
2254	2025-02-06	/	WT	1
2255	2025-02-06	/	WT	1
2256	2025-02-06	/	HET		1
2257	2025-02-06	/	KI			1
2258	2025-02-06	/	HET		1
2291	2025-02-20	/	HET		1
2292	2025-02-20	/	WT	1
2293	2025-02-20	/	KI			1
2294	2025-02-20	/	WT	1
2295	2025-02-20	/	HET		1
2296	2025-02-20	/	KI			1
2297	2025-02-20	/	HET		1
2298	2025-02-20	/	KI			1
2299	2025-02-20	/	KI			1
2300	2025-02-20	/	WT	1
2301	2025-02-20	/	WT	1
2302	2025-02-20	/	HET		1
2303	2025-02-22	/	HET		1
2304	2025-02-22	/	HET		1
2305	2025-02-22	/	WT	1
2306	2025-02-22	/	HET		1
2307	2025-02-22	/	HET		1
2308	2025-02-22	/	WT	1
2309	2025-02-22	/	WT	1
2310	2025-02-22	/	KI			1
2311	2025-02-22	/	HET		1
2312	2025-02-22	/	HET		1
2313	2025-02-22	/	HET		1
2314	2025-02-22	/	WT	1
2315	2025-02-22	/	HET		1
2316	2025-02-22	/	WT	1
2317	2025-02-22	/	WT	1
2318	2025-02-22	/	HET		1
2319	2025-02-22	/	WT	1
2320	2025-02-22	/	HET		1
2321	2025-02-22	/	HET		1
2322	2025-02-22	/	HET		1
2323	2025-02-22	/	HET		1
2324	2025-02-22	/	HET		1
2325	2025-02-22	/	KI			1
2335	2025-02-05	Male	HET		1
2336	2025-02-05	Female	KI			1
2349	2025-02-26	/	HET		1
2350	2025-02-26	/	KI			1
2351	2025-02-26	/	HET		1
2352	2025-02-26	/	KI			1
2425	2025-03-12	Male	WT	1
2426	2025-03-12	Male	HET		1
2427	2025-03-12	Female	HET		1
2428	2025-03-12	Male	HET		1
2429	2025-03-12	Female	HET		1
2430	2025-03-12	Female	HET		1
2431	2025-03-12	Female	HET		1
2432	2025-03-12	Female	KI			1
2433	2025-03-12	Female	KI			1
2434	2025-03-12	Female	HET		1
2435	2025-03-12	Male	KI			1
2436	2025-03-13	Male	HET		1
2437	2025-03-13	Female	KI			1
2438	2025-03-13	Male	KI			1
2439	2025-03-13	Male	WT	1
2440	2025-03-13	Male	WT	1
2441	2025-03-13	Male	HET		1
2442	2025-03-13	Male	HET		1
2443	2025-03-13	Male	HET		1
2444	2025-03-13	Female	WT	1
2445	2025-03-13	Female	WT	1
2446	2025-03-13	Female	KI			1
2447	2025-03-13	Female	WT	1
2448	2025-03-13	Male	KI			1
2449	2025-03-13	Male	HET		1
2450	2025-03-15	Male	HET		1
2451	2025-03-15	Male	HET		1
2452	2025-03-15	Male	HET		1
2453	2025-03-15	Male	KI			1
2454	2025-03-15	Female	KI			1
2455	2025-03-15	Female	HET		1
2456	2025-03-15	Female	WT	1
2457	2025-03-15	Male	HET		1
2458	2025-03-15	Female	HET		1
2459A	2025-03-15	Female	WT	1
2459B	2025-03-18	Female	HET		1
2460	2025-03-18	Male	KI			1
2461	2025-03-18	Male	HET		1
2462	2025-03-18	Male	HET		1
2463	2025-03-18	Male	HET		1
				43	102	60
