# Supplementary material for: Functional rescue of a disease-linked ERAD pathway mutation via alternative splicing
Source: EMBO J. 2026 Mar 20;45(9):3230–51. doi: 10.1038/s44318-026-00757-5 (PMC13144729; doi:10.1038/s44318-026-00757-5)
Supplement: Supplementary file 3 — Source data Fig. 1 [file 44318_2026_757_MOESM3_ESM.zip › Figure 1/Figure 1J/Quantitation for Figure 1I.xlsx]

## Sheet: Sheet1
	Figure 1J	Sel1L Exon 4 alternative splicing
		KI Line		KI' Line
		WT	KI	WT	KI'
	a%	0.7764	0.921	0.6903	0
		0.7653	0.9159	0.6186	0
		0.7243	0.9516	0.6575	0
				0.6175	0
	b%	0.2236	0.079	0.3097	1
		0.2347	0.0841	0.3814	1
		0.2757	0.0484	0.3425	1
				0.3825	1
