# Supplementary material for: Functional rescue of a disease-linked ERAD pathway mutation via alternative splicing
Source: EMBO J. 2026 Mar 20;45(9):3230–51. doi: 10.1038/s44318-026-00757-5 (PMC13144729; doi:10.1038/s44318-026-00757-5)
Supplement: Supplementary file 4 — Source data Fig. 2 [file 44318_2026_757_MOESM4_ESM.zip]

Archive with 98 entries (90 files):
- Figure 2/
- __MACOSX/._Figure 2
- Figure 2/Figure 2G/
- __MACOSX/Figure 2/._Figure 2G
- Figure 2/Figure 2H/
- __MACOSX/Figure 2/._Figure 2H
- Figure 2/Figure 2F/
- __MACOSX/Figure 2/._Figure 2F
- Figure 2/.DS_Store
- __MACOSX/Figure 2/._.DS_Store
- Figure 2/Figure 2C/
- __MACOSX/Figure 2/._Figure 2C
- Figure 2/Figure 2D/
- __MACOSX/Figure 2/._Figure 2D
- Figure 2/Figure 2E/
- __MACOSX/Figure 2/._Figure 2E
- Figure 2/Figure 2B/
- __MACOSX/Figure 2/._Figure 2B
- Figure 2/Figure 2G/IP HSP90.tif
- __MACOSX/Figure 2/Figure 2G/._IP HSP90.tif
- Figure 2/Figure 2G/IP HSP90 merged with marker.tif
- __MACOSX/Figure 2/Figure 2G/._IP HSP90 merged with marker.tif
- Figure 2/Figure 2G/IP SEL1L merged with marker.tif
- __MACOSX/Figure 2/Figure 2G/._IP SEL1L merged with marker.tif
- Figure 2/Figure 2G/Quantitation.xlsx
- __MACOSX/Figure 2/Figure 2G/._Quantitation.xlsx
- Figure 2/Figure 2G/IP OS9.tif
- __MACOSX/Figure 2/Figure 2G/._IP OS9.tif
- Figure 2/Figure 2G/IP HRD1 no marker.tif
- __MACOSX/Figure 2/Figure 2G/._IP HRD1 no marker.tif
- Figure 2/Figure 2G/IP SEL1L.tif
- __MACOSX/Figure 2/Figure 2G/._IP SEL1L.tif
- Figure 2/Figure 2G/IP OS9 merged with marker.tif
- __MACOSX/Figure 2/Figure 2G/._IP OS9 merged with marker.tif
- Figure 2/Figure 2G/IP HRD1 merged with marker.tif
- __MACOSX/Figure 2/Figure 2G/._IP HRD1 merged with marker.tif
- Figure 2/Figure 2H/WB SEL1L no marker.tif
- __MACOSX/Figure 2/Figure 2H/._WB SEL1L no marker.tif
- Figure 2/Figure 2H/WB HSP90 no marker.tif
- __MACOSX/Figure 2/Figure 2H/._WB HSP90 no marker.tif
- Figure 2/Figure 2H/WB HSP90 merged with marker.tif
- __MACOSX/Figure 2/Figure 2H/._WB HSP90 merged with marker.tif
- Figure 2/Figure 2H/WB SEL1L merged with marker.tif
- __MACOSX/Figure 2/Figure 2H/._WB SEL1L merged with marker.tif
- Figure 2/Figure 2F/WB SEL1L Line C merged with marker.tif
- __MACOSX/Figure 2/Figure 2F/._WB SEL1L Line C merged with marker.tif
- Figure 2/Figure 2F/WB HSP90 for SEL1L Line C no marker.tif
- __MACOSX/Figure 2/Figure 2F/._WB HSP90 for SEL1L Line C no marker.tif
- Figure 2/Figure 2F/WT SEL1L Line B no marker_2.tif
- __MACOSX/Figure 2/Figure 2F/._WT SEL1L Line B no marker_2.tif
- Figure 2/Figure 2F/WT SEL1L Line B no marker_1.tif
- __MACOSX/Figure 2/Figure 2F/._WT SEL1L Line B no marker_1.tif
- Figure 2/Figure 2F/WB HSP90 for SEL1L Line B merged with marker.tif
- __MACOSX/Figure 2/Figure 2F/._WB HSP90 for SEL1L Line B merged with marker.tif
- Figure 2/Figure 2F/WT SEL1L Line B merged with marker.tif
- __MACOSX/Figure 2/Figure 2F/._WT SEL1L Line B merged with marker.tif
- Figure 2/Figure 2F/WB SEL1L Line C no marker.tif
- __MACOSX/Figure 2/Figure 2F/._WB SEL1L Line C no marker.tif
- Figure 2/Figure 2F/WB HSP90 for SEL1L Line B no marker.tif
- __MACOSX/Figure 2/Figure 2F/._WB HSP90 for SEL1L Line B no marker.tif
- Figure 2/Figure 2F/WB HSP90 for SEL1L Line C merged with marker.tif
- __MACOSX/Figure 2/Figure 2F/._WB HSP90 for SEL1L Line C merged with marker.tif
- Figure 2/Figure 2C/.DS_Store
- __MACOSX/Figure 2/Figure 2C/._.DS_Store
- Figure 2/Figure 2C/WB HRD1 merged with marker.tif
- __MACOSX/Figure 2/Figure 2C/._WB HRD1 merged with marker.tif
- Figure 2/Figure 2C/WB ERLEC1 no marker.tif
- __MACOSX/Figure 2/Figure 2C/._WB ERLEC1 no marker.tif
- Figure 2/Figure 2C/WB IRE1a merged with marker.tif
- __MACOSX/Figure 2/Figure 2C/._WB IRE1a merged with marker.tif
- Figure 2/Figure 2C/WB HSP90 no marker.tif
- __MACOSX/Figure 2/Figure 2C/._WB HSP90 no marker.tif
- Figure 2/Figure 2C/WB IRE1a no marker.tif
- __MACOSX/Figure 2/Figure 2C/._WB IRE1a no marker.tif
- Figure 2/Figure 2C/WB HRD1 no marker.tif
- __MACOSX/Figure 2/Figure 2C/._WB HRD1 no marker.tif
- Figure 2/Figure 2C/WB HSP90 merged with marker.tif
- __MACOSX/Figure 2/Figure 2C/._WB HSP90 merged with marker.tif
- Figure 2/Figure 2C/WB ERLEC1 merged with marker.tif
- __MACOSX/Figure 2/Figure 2C/._WB ERLEC1 merged with marker.tif
- Figure 2/Figure 2D/Quantitation for SEL1L in Figure 2B.xlsx
- __MACOSX/Figure 2/Figure 2D/._Quantitation for SEL1L in Figure 2B.xlsx
- Figure 2/Figure 2E/Quantitation for WB in Figure 2C.xlsx
- __MACOSX/Figure 2/Figure 2E/._Quantitation for WB in Figure 2C.xlsx
- Figure 2/Figure 2B/WB SEL1L Ab1 merged with marker.tif
- __MACOSX/Figure 2/Figure 2B/._WB SEL1L Ab1 merged with marker.tif
- Figure 2/Figure 2B/.DS_Store
- __MACOSX/Figure 2/Figure 2B/._.DS_Store
- Figure 2/Figure 2B/WB SEL1L Ab2 merged with marker.tif
- __MACOSX/Figure 2/Figure 2B/._WB SEL1L Ab2 merged with marker.tif
- Figure 2/Figure 2B/WB HSP90 no marker.tif
- __MACOSX/Figure 2/Figure 2B/._WB HSP90 no marker.tif
- Figure 2/Figure 2B/WB SEL1L Ab1 no marker.tif
- __MACOSX/Figure 2/Figure 2B/._WB SEL1L Ab1 no marker.tif
- Figure 2/Figure 2B/WB HSP90 merged with marker.tif
- __MACOSX/Figure 2/Figure 2B/._WB HSP90 merged with marker.tif
- Figure 2/Figure 2B/WB SEL1L Ab2 no marker.tif
- __MACOSX/Figure 2/Figure 2B/._WB SEL1L Ab2 no marker.tif
