# Supplementary material for: Functional rescue of a disease-linked ERAD pathway mutation via alternative splicing
Source: EMBO J. 2026 Mar 20;45(9):3230–51. doi: 10.1038/s44318-026-00757-5 (PMC13144729; doi:10.1038/s44318-026-00757-5)
Supplement: Supplementary file 4 — Source data Fig. 2 [file 44318_2026_757_MOESM4_ESM.zip › Figure 2/Figure 2G/Quantitation.xlsx]

## Sheet: Sheet1
	Figure 2G	IP for SEL1L of KI' Line
		HRD1/SEL1L	OS9/SEL1L
	2997 WT	1	1
	2996 KI	0.68	0.46
	3001 WT	1	1
	3000 KI	1.36	0.94
	3013 WT	1	1
	3012 KI	2.32	0.67
