# Supplementary material for: Functional rescue of a disease-linked ERAD pathway mutation via alternative splicing
Source: EMBO J. 2026 Mar 20;45(9):3230–51. doi: 10.1038/s44318-026-00757-5 (PMC13144729; doi:10.1038/s44318-026-00757-5)
Supplement: Supplementary file 4 — Source data Fig. 2 [file 44318_2026_757_MOESM4_ESM.zip › Figure 2/Figure 2D/Quantitation for SEL1L in Figure 2B.xlsx]

## Sheet: Sheet1
	Figure 2D	WB for SEL1L Expression in the liver of KI and KI' mice
	WT	HET	KI	HET'	KI'
	0.73	0.27	0.13	0.777216	0.96661
	0.78	0.27	0.1	1.01074	0.693281
	0.87	0.16	0.07	0.731581	0.230592
	1.3		0.03		0.34405
	1.32		0.17		0.407991
	0.939378		0.19		0.692559
	1.06062		0.06		0.38686
	1		0.08		0.41461
	1		0.09		0.190183
	0.780204		0.11		0.383502
	1.2198				0.268085
	1.05796				0.403735
	0.942043				0.379248
	0.928285				0.169831
	1.03299				0.350129
	1.18594				0.263294
	0.852786				0.340268
	1.25				0.46
	0.54				0.39
	1.25				0.46
	0.96				0.68
	1
	0.89
	1.31
	1.24
	0.56
