# Supplementary material for: Functional rescue of a disease-linked ERAD pathway mutation via alternative splicing
Source: EMBO J. 2026 Mar 20;45(9):3230–51. doi: 10.1038/s44318-026-00757-5 (PMC13144729; doi:10.1038/s44318-026-00757-5)
Supplement: Supplementary file 4 — Source data Fig. 2 [file 44318_2026_757_MOESM4_ESM.zip › Figure 2/Figure 2E/Quantitation for WB in Figure 2C.xlsx]

## Sheet: Sheet1
	Figure 2E	WB for ERAD components and substrates in the liver of KI and KI' mice
	HRD1				IRE1α				XTP3b
	WT	HET	KI	KI'	WT	HET	KI	KI'	WT	HET	KI	KI'
	0.84	0.7	0.49	0.474406	0.48	0.86	2.28	1.28174	0.649	0.595	0.194	1.23519
	0.96	0.71	0.52	0.570538	0.91	0.56	4.79	1.08407	0.834	0.622	0.222	0.862825
	1.27	0.71	0.38	1.48354	0.57	0.56	2.7	0.599166	1.268	0.595	0.14	0.533008
	0.83		0.24	1.13894	0.21		5.63	2.1785	0.925		0.05	0.633675
	0.74		0.26	0.884957	1.78		5.63	0.804938	1.397		0.201	0.707727
	1.36		0.63	0.901235	2.04		3.04	3.24462	0.927		0.134	0.965411
	0.857309		0.85	0.811425	1.02998		3	2.07423	0.855913		0.24	0.919992
	1.14269		0.86	0.720052	0.970021		5.92	0.351981	1.14409		0.27	0.948524
	1		0.69	0.926784	1		9.24	0.286383	1		0.24	0.675414
	1		0.6	0.761422	1			0.36937	1			0.712952
	1.11514			0.921428	1.0777			0.412665	0.735186			0.678349
	0.884861			0.81	0.922301			1.28977	1.26481			0.914372
	0.936733			0.5	0.539669			0.92	1.00439			0.63
	0.83627			0.65	0.579356			0.92	1.00526			0.56
	1.35148			0.38	2.33877			0.29	0.980552			0.46
	0.875521				0.542206			0.98	1.00979			0.88
	1.15				0.97				1
	0.73				0.29				0.66
	1.24				1.65				1.38
	0.88				1.1				0.96
	1				0.76				0.8
	1.19				0.55				0.78
	1.05				1.47				1.4
	1.07				1.21				1.02
