# Supplementary material for: Functional rescue of a disease-linked ERAD pathway mutation via alternative splicing
Source: EMBO J. 2026 Mar 20;45(9):3230–51. doi: 10.1038/s44318-026-00757-5 (PMC13144729; doi:10.1038/s44318-026-00757-5)
Supplement: Supplementary file 5 — Source data Fig. 3 [file 44318_2026_757_MOESM5_ESM.zip]

Archive with 72 entries (62 files):
- Figure 3/
- __MACOSX/._Figure 3
- Figure 3/.DS_Store
- __MACOSX/Figure 3/._.DS_Store
- Figure 3/Figure 3E/
- __MACOSX/Figure 3/._Figure 3E
- Figure 3/Figure 3J/
- __MACOSX/Figure 3/._Figure 3J
- Figure 3/Figure 3A/
- __MACOSX/Figure 3/._Figure 3A
- Figure 3/Figure 3F/
- __MACOSX/Figure 3/._Figure 3F
- Figure 3/Figure 3G/
- __MACOSX/Figure 3/._Figure 3G
- Figure 3/Figure 3I/
- __MACOSX/Figure 3/._Figure 3I
- Figure 3/Figure 3E/.DS_Store
- __MACOSX/Figure 3/Figure 3E/._.DS_Store
- Figure 3/Figure 3E/Figure 3E Acrylamide gel minigene.tif
- __MACOSX/Figure 3/Figure 3E/._Figure 3E Acrylamide gel minigene.tif
- Figure 3/Figure 3J/.DS_Store
- __MACOSX/Figure 3/Figure 3J/._.DS_Store
- Figure 3/Figure 3J/Quantitation for Figure 3I.xlsx
- __MACOSX/Figure 3/Figure 3J/._Quantitation for Figure 3I.xlsx
- Figure 3/Figure 3A/.DS_Store
- __MACOSX/Figure 3/Figure 3A/._.DS_Store
- Figure 3/Figure 3A/Sanger Sequencing for Line A/
- __MACOSX/Figure 3/Figure 3A/._Sanger Sequencing for Line A
- Figure 3/Figure 3A/Sanger Sequencing for Line C/
- __MACOSX/Figure 3/Figure 3A/._Sanger Sequencing for Line C
- Figure 3/Figure 3A/Sanger Sequencing for Line B/
- __MACOSX/Figure 3/Figure 3A/._Sanger Sequencing for Line B
- Figure 3/Figure 3F/Sel1L Exon 4a Sanger Sequencing.scf
- __MACOSX/Figure 3/Figure 3F/._Sel1L Exon 4a Sanger Sequencing.scf
- Figure 3/Figure 3F/Sel1L ╬öExon4 Sanger Sequencing.scf
- __MACOSX/Figure 3/Figure 3F/._Sel1L ╬öExon4 Sanger Sequencing.scf
- Figure 3/Figure 3F/Sel1L Exon 4b Sanger Sequencing.scf
- __MACOSX/Figure 3/Figure 3F/._Sel1L Exon 4b Sanger Sequencing.scf
- Figure 3/Figure 3G/.DS_Store
- __MACOSX/Figure 3/Figure 3G/._.DS_Store
- Figure 3/Figure 3G/Quantitation for Figure 3E.xlsx
- __MACOSX/Figure 3/Figure 3G/._Quantitation for Figure 3E.xlsx
- Figure 3/Figure 3I/Figure 3I WT.tif
- __MACOSX/Figure 3/Figure 3I/._Figure 3I WT.tif
- Figure 3/Figure 3I/.DS_Store
- __MACOSX/Figure 3/Figure 3I/._.DS_Store
- Figure 3/Figure 3I/Figure 3I mutation 2.tif
- __MACOSX/Figure 3/Figure 3I/._Figure 3I mutation 2.tif
- Figure 3/Figure 3A/Sanger Sequencing for Line A/Line A KI_1.scf
- __MACOSX/Figure 3/Figure 3A/Sanger Sequencing for Line A/._Line A KI_1.scf
- Figure 3/Figure 3A/Sanger Sequencing for Line A/Line A KI_3.scf
- __MACOSX/Figure 3/Figure 3A/Sanger Sequencing for Line A/._Line A KI_3.scf
- Figure 3/Figure 3A/Sanger Sequencing for Line A/Line A KI_2.scf
- __MACOSX/Figure 3/Figure 3A/Sanger Sequencing for Line A/._Line A KI_2.scf
- Figure 3/Figure 3A/Sanger Sequencing for Line A/Line A WT.scf
- __MACOSX/Figure 3/Figure 3A/Sanger Sequencing for Line A/._Line A WT.scf
- Figure 3/Figure 3A/Sanger Sequencing for Line C/Line C WT.scf
- __MACOSX/Figure 3/Figure 3A/Sanger Sequencing for Line C/._Line C WT.scf
- Figure 3/Figure 3A/Sanger Sequencing for Line C/Line C KI_3.scf
- __MACOSX/Figure 3/Figure 3A/Sanger Sequencing for Line C/._Line C KI_3.scf
- Figure 3/Figure 3A/Sanger Sequencing for Line C/Line C KI_2.scf
- __MACOSX/Figure 3/Figure 3A/Sanger Sequencing for Line C/._Line C KI_2.scf
- Figure 3/Figure 3A/Sanger Sequencing for Line C/Line C KI_1.scf
- __MACOSX/Figure 3/Figure 3A/Sanger Sequencing for Line C/._Line C KI_1.scf
- Figure 3/Figure 3A/Sanger Sequencing for Line B/Line B WT.scf
- __MACOSX/Figure 3/Figure 3A/Sanger Sequencing for Line B/._Line B WT.scf
- Figure 3/Figure 3A/Sanger Sequencing for Line B/Line B KI_3.scf
- __MACOSX/Figure 3/Figure 3A/Sanger Sequencing for Line B/._Line B KI_3.scf
- Figure 3/Figure 3A/Sanger Sequencing for Line B/Line B KI_2.scf
- __MACOSX/Figure 3/Figure 3A/Sanger Sequencing for Line B/._Line B KI_2.scf
- Figure 3/Figure 3A/Sanger Sequencing for Line B/Line B KI_1.scf
- __MACOSX/Figure 3/Figure 3A/Sanger Sequencing for Line B/._Line B KI_1.scf
