# Supplementary material for: Functional rescue of a disease-linked ERAD pathway mutation via alternative splicing
Source: EMBO J. 2026 Mar 20;45(9):3230–51. doi: 10.1038/s44318-026-00757-5 (PMC13144729; doi:10.1038/s44318-026-00757-5)
Supplement: Supplementary file 5 — Source data Fig. 3 [file 44318_2026_757_MOESM5_ESM.zip › Figure 3/Figure 3J/Quantitation for Figure 3I.xlsx]

## Sheet: Sheet1
	Figure 3J	Alternative spliciong of Sel1L Exon 4 in minigene assay
		WT	WT+3	WT+4	2	2+3	2+4
	a%	71.1554	59.6995	95.5599	6.81913	4.98	10.25
		66.2369	45.2565	94.8639	2.50041	9.25	9.88
		61.8562	64.2175	100	0	10.11	27.28
						3.75396	12.54
						2.04957	4.2329
						0.371919	16.3827
	b%	21.1242	26.6972	3.75702	0	0	88.55
		27.7511	37.539	5.1361	0	7.61	87.35
		27.1995	19.9492	0	0	0	72.72
						0	87.46
						0	95.7671
						0	83.6173
	Δexon 4%	7.72037	13.6034	0.683086	93.1809	95.02	1.2
		6.01195	17.2045	0	97.4996	83.14	2.77
		10.9443	15.8333	0	100	89.89	0
						96.246	0
						97.9504	0
						99.6281	0
