# Supplementary material for: Functional rescue of a disease-linked ERAD pathway mutation via alternative splicing
Source: EMBO J. 2026 Mar 20;45(9):3230–51. doi: 10.1038/s44318-026-00757-5 (PMC13144729; doi:10.1038/s44318-026-00757-5)
Supplement: Supplementary file 5 — Source data Fig. 3 [file 44318_2026_757_MOESM5_ESM.zip › Figure 3/Figure 3G/Quantitation for Figure 3E.xlsx]

## Sheet: Sheet1
	Figure 3G	Alternative spliciong of Sel1L Exon 4 in minigene assay
		WT	1	2
	a%	0.4408	0.7096	0.0457
		0.5408	0.8386	0.1322
		0.4798	0.6502	0.0694
	b%	0.4964	0.0394	0
		0.4167	0.0206	0.0961
		0.5202	0.0225	0.0525
	Δexon 4%	0.0628	0.2509	0.9543
		0.0425	0.1408	0.7717
		0	0.3272	0.8781
