# Supplementary material for: Functional rescue of a disease-linked ERAD pathway mutation via alternative splicing
Source: EMBO J. 2026 Mar 20;45(9):3230–51. doi: 10.1038/s44318-026-00757-5 (PMC13144729; doi:10.1038/s44318-026-00757-5)
Supplement: Supplementary file 6 — Source data Fig. 4 [file 44318_2026_757_MOESM6_ESM.zip]

Archive with 64 entries (53 files):
- Figure 4/
- __MACOSX/._Figure 4
- Figure 4/Figure 4E/
- __MACOSX/Figure 4/._Figure 4E
- Figure 4/Figure 4B/
- __MACOSX/Figure 4/._Figure 4B
- Figure 4/Figure 4J/
- __MACOSX/Figure 4/._Figure 4J
- Figure 4/Figure 4C/
- __MACOSX/Figure 4/._Figure 4C
- Figure 4/Figure 4D/
- __MACOSX/Figure 4/._Figure 4D
- Figure 4/.DS_Store
- __MACOSX/Figure 4/._.DS_Store
- Figure 4/Figure 4A/
- __MACOSX/Figure 4/._Figure 4A
- Figure 4/Figure 4F/
- __MACOSX/Figure 4/._Figure 4F
- Figure 4/Figure 4H/
- __MACOSX/Figure 4/._Figure 4H
- Figure 4/Figure 4I/
- __MACOSX/Figure 4/._Figure 4I
- Figure 4/Figure 4G/
- __MACOSX/Figure 4/._Figure 4G
- Figure 4/Figure 4E/Figure 4E Quantitation for stomache weight.xlsx
- __MACOSX/Figure 4/Figure 4E/._Figure 4E Quantitation for stomache weight.xlsx
- Figure 4/Figure 4E/.DS_Store
- __MACOSX/Figure 4/Figure 4E/._.DS_Store
- Figure 4/Figure 4E/Line A Mouse Tissue photo.tiff
- __MACOSX/Figure 4/Figure 4E/._Line A Mouse Tissue photo.tiff
- Figure 4/Figure 4B/SEL1L C141Y KI P0 pup body weight.xlsx
- __MACOSX/Figure 4/Figure 4B/._SEL1L C141Y KI P0 pup body weight.xlsx
- Figure 4/Figure 4J/Figure 4J Quantitation for CD19 IF.xlsx
- __MACOSX/Figure 4/Figure 4J/._Figure 4J Quantitation for CD19 IF.xlsx
- Figure 4/Figure 4C/Line B Pup >12h.tiff
- __MACOSX/Figure 4/Figure 4C/._Line B Pup >12h.tiff
- Figure 4/Figure 4C/Line B Pup ~4h.tiff
- __MACOSX/Figure 4/Figure 4C/._Line B Pup ~4h.tiff
- Figure 4/Figure 4D/Figure 4D Quantitation for Tissue weight.xlsx
- __MACOSX/Figure 4/Figure 4D/._Figure 4D Quantitation for Tissue weight.xlsx
- Figure 4/Figure 4D/.DS_Store
- __MACOSX/Figure 4/Figure 4D/._.DS_Store
- Figure 4/Figure 4D/Line A Mouse Tissue photo.tiff
- __MACOSX/Figure 4/Figure 4D/._Line A Mouse Tissue photo.tiff
- Figure 4/Figure 4A/SEL1L C141Y Line A+B P0 pup genotyping.xlsx
- __MACOSX/Figure 4/Figure 4A/._SEL1L C141Y Line A+B P0 pup genotyping.xlsx
- Figure 4/Figure 4F/Figure 4F Survival curve.xlsx
- __MACOSX/Figure 4/Figure 4F/._Figure 4F Survival curve.xlsx
- Figure 4/Figure 4H/Figure 4H Quantitation for KI and KI' Line PBMC Flow cytometry.xlsx
- __MACOSX/Figure 4/Figure 4H/._Figure 4H Quantitation for KI and KI' Line PBMC Flow cytometry.xlsx
- Figure 4/Figure 4I/IF 2096 KI CD19 DAPI overlay.tiff
- __MACOSX/Figure 4/Figure 4I/._IF 2096 KI CD19 DAPI overlay.tiff
- Figure 4/Figure 4I/HE 1488 KI Spleen-40x.png
- __MACOSX/Figure 4/Figure 4I/._HE 1488 KI Spleen-40x.png
- Figure 4/Figure 4I/HE 1486 WT Spleen-20x.png
- __MACOSX/Figure 4/Figure 4I/._HE 1486 WT Spleen-20x.png
- Figure 4/Figure 4I/HE 1488 KI Spleen-20x.png
- __MACOSX/Figure 4/Figure 4I/._HE 1488 KI Spleen-20x.png
- Figure 4/Figure 4I/HE 1486 WT Spleen-40x.png
- __MACOSX/Figure 4/Figure 4I/._HE 1486 WT Spleen-40x.png
- Figure 4/Figure 4I/IF 2097 WT CD19 DAPI overlay.tiff
- __MACOSX/Figure 4/Figure 4I/._IF 2097 WT CD19 DAPI overlay.tiff
- Figure 4/Figure 4G/Figure 4G Sel1L C141Y KI' Line Body weight curve.xlsx
- __MACOSX/Figure 4/Figure 4G/._Figure 4G Sel1L C141Y KI' Line Body weight curve.xlsx
