# Supplementary material for: Functional rescue of a disease-linked ERAD pathway mutation via alternative splicing
Source: EMBO J. 2026 Mar 20;45(9):3230–51. doi: 10.1038/s44318-026-00757-5 (PMC13144729; doi:10.1038/s44318-026-00757-5)
Supplement: Supplementary file 6 — Source data Fig. 4 [file 44318_2026_757_MOESM6_ESM.zip › Figure 4/Figure 4E/Figure 4E Quantitation for stomache weight.xlsx]

## Sheet: Sheet1
	Figure 4E	Stomache
	WT	KI
	50.5	9.6
	19.3	9.8
	29.5	14.8
	33.3	6.7
	43.8	7.1
	31	8.4
	52.5	12.4
		10.4
		11.1
