# Supplementary material for: Functional rescue of a disease-linked ERAD pathway mutation via alternative splicing
Source: EMBO J. 2026 Mar 20;45(9):3230–51. doi: 10.1038/s44318-026-00757-5 (PMC13144729; doi:10.1038/s44318-026-00757-5)
Supplement: Supplementary file 6 — Source data Fig. 4 [file 44318_2026_757_MOESM6_ESM.zip › Figure 4/Figure 4B/SEL1L C141Y KI P0 pup body weight.xlsx]

## Sheet: Sheet1
	Figure 4B	P0 pup body weight
	WT	KI
	1.477	1.3941
	1.3422	1.5446
	1.44	1.45
	1.5384	1.37
	1.4936	1.3587
	1.5131	1.5243
	1.4453	1.519
		1.6078
		1.4386
