# Supplementary material for: Functional rescue of a disease-linked ERAD pathway mutation via alternative splicing
Source: EMBO J. 2026 Mar 20;45(9):3230–51. doi: 10.1038/s44318-026-00757-5 (PMC13144729; doi:10.1038/s44318-026-00757-5)
Supplement: Supplementary file 6 — Source data Fig. 4 [file 44318_2026_757_MOESM6_ESM.zip › Figure 4/Figure 4J/Figure 4J Quantitation for CD19 IF.xlsx]

## Sheet: Sheet1
	Figure 4J	Quantitation of CD19+ area in KI Spleen
	WT	KI
	0.1158	0.041
	0.1426	0.0178
	0.1702	0.0251
