# Supplementary material for: Functional rescue of a disease-linked ERAD pathway mutation via alternative splicing
Source: EMBO J. 2026 Mar 20;45(9):3230–51. doi: 10.1038/s44318-026-00757-5 (PMC13144729; doi:10.1038/s44318-026-00757-5)
Supplement: Supplementary file 6 — Source data Fig. 4 [file 44318_2026_757_MOESM6_ESM.zip › Figure 4/Figure 4D/Figure 4D Quantitation for Tissue weight.xlsx]

## Sheet: Sheet1
	Figure 4D	Tissue Weight
	Brain		Liver		Thymus		Spleen
	WT	KI	WT	KI	WT	KI	WT	KI
	84.6	89.6	56.2	63.5	5.1	4	1.5	2
	97.2	90.6	48.5	64.3	5.3	4.6	2.4	2.7
	88.4	99.2	66.7	70.5	5.3	5.3	2.2	1.8
	94.7	83.6	78.3	40.3	5.4	3.1	2.5	2
	88	85.6	70.2	59	6.7	4.4	2.9	1.7
	108.1	71.8	66.4	61.1	6.1	3.1	2.6	0.7
	88.3	94.6	68	81	4.2	7	1.8	2
		99.6		60.7		5.4		2.1
		90.6		62		4.7		2
