# Supplementary material for: Functional rescue of a disease-linked ERAD pathway mutation via alternative splicing
Source: EMBO J. 2026 Mar 20;45(9):3230–51. doi: 10.1038/s44318-026-00757-5 (PMC13144729; doi:10.1038/s44318-026-00757-5)
Supplement: Supplementary file 6 — Source data Fig. 4 [file 44318_2026_757_MOESM6_ESM.zip › Figure 4/Figure 4A/SEL1L C141Y Line A+B P0 pup genotyping.xlsx]

## Sheet: Line A
Mouse #	Date of Birth	Genotype	WT	HET	KI
1281	2024-02-25	HET		1
1282	2024-02-25	HET		1
1283	2024-02-25	HET		1
1284	2024-02-25	HET		1
1285	2024-02-25	HET		1
1286	2024-02-25	HET		1
1287	2024-02-25	HET		1
1288	2024-02-25	WT	1
1289	2024-02-25	KI			1
1654	2024-07-30	WT	1
1655	2024-07-30	HET		1
1656	2024-07-30	WT	1
1657	2024-07-30	HET		1
1658	2024-07-30	HET		1
1659	2024-07-30	HET		1
1660	2024-07-30	WT	1
1661	2024-07-30	WT	1
1662	2024-07-30	WT	1
1663	2024-07-30	KI			1
1664	2024-07-30	WT	1
1688	2024-07-22	WT
1689	2024-07-22	HET
1690	2024-07-22	HET
1691	2024-07-22	HET
1726	2024-08-20	KI			1
1727	2024-08-20	KI			1
1728	2024-08-20	KI			1
1729	2024-08-20	WT	1
1730	2024-08-20	HET		1
1731	2024-08-20	HET		1
1732	2024-08-20	HET		1
1733	2024-08-20	KI			1
1782	2024-09-03	WT	1
1783	2024-09-03	WT	1
1784	2024-09-03	HET		1
1785	2024-09-03	WT	1
1786	2024-09-03	HET		1
1787	2024-09-05	HET		1
1788	2024-09-05	HET		1
1789	2024-09-05	KI			1
1790	2024-09-05	WT	1
1791	2024-09-05	WT	1
1792	2024-09-05	HET		1
1801	2024-09-08	HET		1
1802	2024-09-08	WT	1
1803	2024-09-08	HET		1
1804	2024-09-08	HET		1
1805	2024-09-08	HET		1
1806	2024-09-08	WT	1
1847	2024-09-26	HET		1
1848	2024-09-26	HET		1
1849	2024-09-26	WT	1
1850	2024-09-26	HET		1
1851	2024-09-26	WT	1
1852	2024-09-26	HET		1
1853	2024-09-26	HET		1
1862	2024-09-29	HET		1
1863	2024-09-29	WT	1
1864	2024-09-29	HET		1
1865	2024-09-29	HET		1
1866	2024-09-29	HET		1
1867	2024-09-29	KI			1
1868	2024-09-29	KI			1
1869	2024-09-29	HET		1
1870	2024-09-29	WT	1
1871	2024-09-29	HET		1
1887	2024-10-11	HET		1
1888	2024-10-11	WT	1
1889	2024-10-11	KI			1
1890	2024-10-11	KI			1
1891	2024-10-11	HET		1
1892	2024-10-11	HET		1
1893	2024-10-11	HET		1
1907	2024-10-18	HET		1
1908	2024-10-18	HET		1
1909	2024-10-18	HET		1
1910	2024-10-18	HET		1
1911	2024-10-18	HET		1
1990	2024-11-14	HET		1
1991	2024-11-14	HET		1
1992	2024-11-14	HET		1
1993	2024-11-14	WT	1
1994	2024-11-14	HET		1
2026	2024-12-03	HET		1
2027	2024-12-03	HET		1
2028	2024-12-03	WT	1
2029	2024-12-03	HET		1
2030	2024-12-05	WT	1
2031	2024-12-05	HET		1
2032	2024-12-05	WT	1
2033	2024-12-05	WT	1
2034	2024-12-05	HET		1
2035	2024-12-03	HET		1
2036	2024-12-03	HET		1
2037	2024-12-03	WT	1
2038	2024-12-03	HET		1
2039	2024-12-03	WT	1
2050	2024-12-03	HET		1
2051	2024-12-03	HET		1
2052	2024-12-03	HET		1
2055	2024-12-03	HET		1
2056	2024-12-03	HET		1
2059	2024-12-03	HET		1
2060	2024-12-03	HET		1
2061	2024-12-03	HET		1
2062	2024-12-03	HET		1
2068	2024-12-03	WT	1
2072	2024-12-03	WT	1
2073	2024-12-03	KI			1
2075	2024-12-03	KI			1
2096	2025-01-02	KI			1
2097	2025-01-02	WT	1
2098	2025-01-02	WT	1
2099	2025-01-02	HET		1
2100	2025-01-02	KI			1
2101	2025-01-02	KI			1
2102	2025-01-02	HET		1
2103	2025-01-02	HET		1
2104	2025-01-02	WT	1
2200	2025-01-23	HET		1
2201	2025-01-23	HET		1
2202	2025-01-23	WT	1
2203	2025-01-23	HET		1
2204	2025-01-23	HET		1
2205	2025-01-23	HET		1
2206	2025-01-23	HET		1
2207	2025-01-23	HET		1
2208	2025-01-23	WT	1
2209	2025-01-22	HET		1
2210	2025-01-22	HET		1
2211	2025-01-22	HET		1
2212	2025-01-22	WT	1
2213	2025-01-23	KI			1
2214	2025-01-23	HET		1
2215	2025-01-23	WT	1
2216	2025-01-23	HET		1
2235	2025-02-04	KI			1
2236	2025-02-04	HET		1
2237	2025-02-04	HET		1
2238	2025-02-04	WT	1
2239	2025-02-04	HET		1
2240	2025-02-04	HET		1
2241	2025-02-04	HET		1
2242	2025-02-04	HET		1
2243	2025-02-04	KI			1
2244	2025-02-04	HET		1
2268	2025-02-17	HET		1
2269	2025-02-17	HET		1
2270	2025-02-17	HET		1
2271	2025-02-17	WT	1
2272	2025-02-17	KI			1
2273	2025-02-17	KI			1
			38	89	21

## Sheet: Line B 
Mouse #	Date of Birth	Genotype	WT	HET	KI
1170	2024-01-07	HET		1
1171	2024-01-07	HET		1
1172	2024-01-07	WT	1
1173	2024-01-07	HET		1
1174	2024-01-07	HET		1
1175	2024-01-07	KI			1
1176	2024-01-07	KI			1
1177	2024-01-08	WT	1
1178	2024-01-08	WT	1
1179	2024-01-08	HET		1
1180	2024-01-08	HET		1
1181	2024-01-08	WT	1
1182	2024-01-08	KI			1
1209	2024-01-31	HET		1
1210	2024-01-31	WT	1
1211	2024-01-31	KI			1
1212	2024-01-31	HET		1
1213	2024-01-31	HET		1
1214	2024-01-31	KI			1
1215	2024-01-31	HET		1
1216	2024-01-31	WT	1
1217	2024-01-31	HET		1
1218	2024-01-31	HET		1
1219	2024-01-25	WT	1
1220	2024-01-25	HET		1
1221	2024-01-25	HET		1
1222	2024-01-25	HET		1
1223	2024-01-25	WT	1
1224	2024-01-25	WT	1
1225	2024-01-25	HET		1
1226	2024-01-25	KI			1
1227	2024-01-25	WT	1
1228	2024-01-25	HET		1
1229	2024-01-25	HET		1
1230	2024-01-25	WT	1
1231	2024-01-25	HET		1
1232	2024-01-25	HET		1
1233	2024-01-25	WT	1
1234	2024-01-25	WT	1
1257	2024-02-16	HET		1
1258	2024-02-16	WT	1
1259	2024-02-16	WT	1
1260	2024-02-16	HET		1
1261	2024-02-21	HET		1
1262	2024-02-21	HET		1
1263	2024-02-21	HET		1
1264	2024-02-21	WT	1
1290	2024-03-12	HET		1
1291	2024-03-12	WT	1
1292	2024-03-12	HET		1
1293	2024-03-12	HET		1
1294	2024-03-12	HET		1
1295	2024-03-12	WT	1
1296	2024-03-12	HET		1
1297	2024-03-12	WT	1
1308	2024-03-17	WT	1
1309	2024-03-17	KI			1
1310	2024-03-17	WT	1
1311	2024-03-17	HET		1
1312	2024-03-17	KI			1
1313	2024-03-17	HET		1
1314	2024-03-19	HET		1
1315	2024-03-19	WT	1
1316	2024-03-19	KI			1
1317	2024-03-19	HET		1
1318	2024-03-19	KI			1
1444	2024-04-28	KI			1
1445	2024-04-28	HET		1
1446	2024-04-28	WT	1
1447	2024-04-28	HET		1
1448	2024-04-28	KI			1
1449	2024-04-28	HET		1
1450	2024-04-29	KI			1
1451	2024-04-29	WT	1
1452	2024-04-29	HET		1
1453	2024-04-29	HET		1
1454	2024-04-29	HET		1
1476	2024-05-15	WT	1
1477	2024-05-15	WT	1
1478	2024-05-15	HET		1
1479	2024-05-15	WT	1
1480	2024-05-15	KI			1
1481	2024-05-15	HET		1
1482	2024-05-15	WT	1
1483	2024-05-15	HET		1
1484	2024-05-15	HET		1
1485	2024-05-15	KI			1
1486	2024-05-15	WT	1
1487	2024-05-15	WT	1
1488	2024-05-15	KI			1
1489	2024-05-15	WT	1
1490	2024-05-15	HET		1
1491	2024-05-15	KI			1
1492	2024-05-15	HET		1
1493	2024-05-15	HET		1
1643	2024-07-28	WT	1
1644	2024-07-28	WT	1
1645	2024-07-29	HET		1
1646	2024-07-29	KI			1
1674	2024-08-07	KI			1
1675	2024-08-07	HET		1
1676	2024-08-07	HET		1
1677	2024-08-07	HET		1
1678	2024-08-07	HET		1
1716	2024-08-18	HET		1
1717	2024-08-18	HET		1
1718	2024-08-18	KI			1
1719	2024-08-18	WT	1
1720	2024-08-19	HET		1
1721	2024-08-19	WT	1
1722	2024-08-19	WT	1
1723	2024-08-19	HET		1
1724	2024-08-19	WT	1
1725	2024-08-19	KI			1
1734	2024-08-21	WT	1
1735	2024-08-21	HET		1
1736	2024-08-21	HET		1
1737	2024-08-21	HET		1
1738	2024-08-21	HET		1
1739	2024-08-21	KI			1
1740	2024-08-21	HET		1
1807	2024-09-08	HET		1
1808	2024-09-08	HET		1
1809	2024-09-08	HET		1
1810	2024-09-08	WT	1
1811	2024-09-08	HET		1
1812	2024-09-08	HET		1
1821	2024-09-09	WT	1
1822	2024-09-09	HET		1
1823	2024-09-09	WT	1
1824	2024-09-09	HET		1
1825	2024-09-09	HET		1
1837	2024-09-22	WT	1
1838	2024-09-22	WT	1
1839	2024-09-22	WT	1
1840	2024-09-22	HET		1
1841	2024-09-22	HET		1
1854	2024-09-28	KI			1
1855	2024-09-28	WT	1
1856	2024-09-28	WT	1
1857	2024-09-28	HET		1
1858	2024-09-28	HET		1
1859	2024-09-28	WT	1
1860	2024-09-28	HET		1
1861	2024-09-28	WT	1
1964	2024-10-30	HET		1
1965	2024-10-30	WT	1
1966	2024-10-30	HET		1
1967	2024-10-30	WT	1
1968	2024-10-30	HET		1
1969	2024-10-30	HET		1
1970	2024-10-30	HET		1
1971	2024-10-30	HET		1
2049	2024-12-03	KI			1
2053	2024-12-03	WT	1
2054	2024-12-03	KI			1
2057	2024-12-04	WT	1
2058	2024-12-03	KI			1
2063	2024-12-04	HET		1
2064	2024-12-04	KI			1
2065	2024-12-04	HET		1
2066	2024-12-04	HET		1
2067	2024-12-05	HET		1
2069	2024-12-03	HET		1
2070	2024-12-05	KI		1	1
2071	2024-12-05	KI			1
2074	2024-12-05	KI			1
2076	2024-12-05	HET		1
2077	2024-12-05	KI			1
2078	2024-12-07	HET		1
2079	2024-12-07	WT	1
2089	2024-12-29	WT	1
2090	2024-12-29	HET		1
2248	2025-02-06	HET		1
2249	2025-02-06	HET		1
2250	2025-02-06	HET		1
2251	2025-02-06	HET		1
2284	2025-02-20	HET		1
2285	2025-02-20	HET		1
2286	2025-02-20	KI			1
2287	2025-02-20	HET		1
2288	2025-02-20	HET		1
2289	2025-02-20	KI			1
2290	2025-02-20	HET		1
2342	2025-02-27	HET		1
2343	2025-02-27	HET		1
2344	2025-02-27	HET		1
2345	2025-02-27	HET		1
2346	2025-02-27	HET		1
2347	2025-02-27	WT	1
2348	2025-02-27	WT	1
			56	103	33
