# Supplementary material for: Functional rescue of a disease-linked ERAD pathway mutation via alternative splicing
Source: EMBO J. 2026 Mar 20;45(9):3230–51. doi: 10.1038/s44318-026-00757-5 (PMC13144729; doi:10.1038/s44318-026-00757-5)
Supplement: Supplementary file 6 — Source data Fig. 4 [file 44318_2026_757_MOESM6_ESM.zip › Figure 4/Figure 4F/Figure 4F Survival curve.xlsx]

## Sheet: Sheet1
	Figure 4F	Survival Curve
			Time (h)	WT	HET	KI		0 indicates Alive at the time
	Cohort 1	1377 HET	48		0			1 indicates Found dead at the time
		1378 HET	48		0
		1379 WT	48	0
		1380 HET	48		0
		1381 HET	48		0
		1382 WT	48	0
		1383 WT	48	0
		1384 HET	48		0
		1385 HET	48		0
		1386 WT	48	0
		1387 WT	48	0
		1388 WT	48	0
		1389 HET	48		0
		1390 WT	48	0
		1391 WT	48	0
		1392 HET	48		0
		1393 HET	48		0
		1394 HET	48		0
		1395 WT	48	0
		1396 HET	48		0
		1397 WT	48	0
		1398 HET	48		0
		1399 WT	48	0
		1400 HET	48		0
		1401 HET	48		0
		1402 HET	48		0
		1403 WT	48	0
		1404 WT	48	0
		1405 HET	48		0
		1406 HET	48		0
		1407 HET	48		0
		1408 HET	48		0
		1409 WT	48	0
		Dead 1 KI	2			1
		Dead 2 KI	18			1
		Dead 3 WT	18	1
		Dead 4 KI	18			1
		Dead 5 KI	22			1
		Dead 6 KI	22			1
		Dead 7 KI	26			1
		Dead 8 KI	6			1
		Dead 9 HET	6		1
		Dead 10 KI	10			1
		Dead 11 KI	2			1
		Dead 12 HET	2		1
		Dead 13 HET	2		1
		Dead 14 KI	38			1
		Dead 15 WT	22	1
		Dead 16 WT	14	1
	Cohort 2	2026 HET	48		0
		2027 HET	48		0
		2028 WT	48	0
		2029 HET	48		0
		2030 WT	48	0
		2031 HET	48		0
		2032 WT	48	0
		2033 WT	48	0
		2034 HET	48		0
		2035 HET	48		0
		2036 HET	48		0
		2037 WT	48	0
		2038 HET	48		0
		2039 WT	48	0
		2040 HET	48		0
		2041 HET	48		0
		2042 HET	48		0
		2043 HET	48		0
		2044 WT	48	0
		2045 WT	48	0
		2046 HET	48		0
		2047 WT	48	0
		2048 WT	48	0
		Dead 1 KI	0			1
		Dead 2 HET	0		1
		Dead 3 HET	0		1
		Dead 4 WT	16	1
		Dead 5 KI	16			1
		Dead 6 WT	0	1
		Dead 7 KI	20			1
		Dead 8 HET	20		1
		Dead 9 KI	24			1
		Dead 10 HET	24		1
		Dead 11 HET	28		1
		Dead 12 HET	0		1
		Dead 13 KI	20			1
		Dead 14 KI	24			1
		Dead 15 KI	32			1
