# Supplementary material for: Functional rescue of a disease-linked ERAD pathway mutation via alternative splicing
Source: EMBO J. 2026 Mar 20;45(9):3230–51. doi: 10.1038/s44318-026-00757-5 (PMC13144729; doi:10.1038/s44318-026-00757-5)
Supplement: Supplementary file 6 — Source data Fig. 4 [file 44318_2026_757_MOESM6_ESM.zip › Figure 4/Figure 4H/Figure 4H Quantitation for KI and KI' Line PBMC Flow cytometry.xlsx]

## Sheet: Sheet1
	Figure 4H	Flow cytometry of PBMCs of B220+ cells in KI and KI' P0 pup
	WT	KI	KI'
	0.0612	0.0163	0.0816
	0.1489	0.0261	0.0705
	0.1073	0.0211	0.135
	0.1179	0.0097	0.1811
	0.1691	0.0429	0.0829
	0.0642	0.0104
	0.2301	0.0199
	0.1762
	0.1858
	0.0734
