# Supplementary material for: Functional rescue of a disease-linked ERAD pathway mutation via alternative splicing
Source: EMBO J. 2026 Mar 20;45(9):3230–51. doi: 10.1038/s44318-026-00757-5 (PMC13144729; doi:10.1038/s44318-026-00757-5)
Supplement: Supplementary file 6 — Source data Fig. 4 [file 44318_2026_757_MOESM6_ESM.zip › Figure 4/Figure 4G/Figure 4G Sel1L C141Y KI' Line Body weight curve.xlsx]

## Sheet: Sheet1
	Figure 4G	Body weight of KI' Line
		Female										Male
		1	2	3	4	5	6	7	8	9	10	1	2	3	4	5	6	7	8	9	10
	WT	2.9	5.5	9.2	15.7	19.5	20.2	22.9	24.9	25.3	26.4	3.7	7.8	9.9	16	17.4	17.5	20	20.6	21.9	21.8
		2.7	5.2	7.2	12	16.6	19	20.1	21.4	22.3	23.7	2.6	6.4	8.4	12.5	15.3	18.1	18.4	19.2	20	20.9
		2	7.9	10.7	8.8	15.1	17.9	20.4	22.8	22.3	23.1	2.9	8.5	8.6	13.3	17.7	16.5	20.1	20.4	21.2	17.8
		5.3	8.5	9.9	10.6	18.1	20	23.5	24.2	24.2	24.9		7	8.1	13.1	15.4	16.6	17.5	17.8	17
			7.5	8.2	15.3	18.9	18.7	23.8	24.5	23.9	25		6.6	8	10.9	14.9		16.7	16.9
			8.3	11.8	14.5	19	21.9		26.4	24.7	24.5		7.6		11.4
			6		11.9	19.7	18.6		23.9	25.1	25.3				11.6
			8		17		20.3			26.8	27
							21.3			24.2	25
	HET	2.8	8	10	16.1	19.9	19.6	25.1	26.2	27.6	28.8	4.2	7.4	9.2	14.5	16.6	17.7	19	19.3	20.6	20.7
		2.7	7.7	10.2	17.1	17.3	22.7	25.4	27.3	28.5	29.3	4.4	7.4	9.9	9.2	15.4	17.6	18.4	20.1	21.2	21.5
		4.8	7.7	10.2	15.8	19.1	20.9	22.9	25.9	27.1	29	4.5	7.1	9.5	10.7	15.2	16.2	18.8	18.9	20.6	21
		4.9	4.4	6.9	13.9	19.7	21.7	22.6	24.2	25.4	25.5	3.1	4.9	6.3	11.6	12.1	15.9	16.9	17.9	17.6	18.9
		4.2	5.9	9.2	16.9	21	21.7	24.4	25.2	26	27.3	3	5	8.1	8.8	13.7	17.2	17.2	9.3	13.6	16.8
		4.6	6.2	7	12.1	18.5	23	22	21.8	24.6	26.8	4.9	6	8.7	9.8	15.5	16.1	18.3	13.9	16.5	18.8
		5.3	5.6	8.8	15.4	19.3	12.6	24	24.2	23.2	27.9	4.8	5.4	9	13.2	14	16.6	17.9	18.2	19	20
		4.8	8.2	8.7	12.3	12.3	16.1	21.8	22	25.1	21.3	4.7	4.6	8	10.2	14.9	17.6	17.3	19.2	19.1	19.2
		1.4	8.2	8.8	14.6	12.8	23.6	23.1	23.2	25.6	23.6		4.6	8	9	15.8	16.4	17.3	17.3	17.4	18.6
		3.7	5.2	10.4	14.7	21.9	21.9	23.8	24.9	26.9	21.3		8.3	6.9	8.8	13.7	16	18.2	17.9	18.2	18.6
		5.3	5.1	10.1	15.5	19.6	19.8	24.7	25.8	20			7.9	7	14.2	12.5	15.9	16.5	18.2	19.8	20.9
			9.3	7.1	14.7	17.6	10.2	15.6	18.2	20.9			7.6	10.8	12.5	12.5	18.2	16.4	18.9	18.6	18.9
			6.9	7.3	15.1	19.1	15.7	17.7	19.4	27.4			7.8	8.9	13.1	16.9	18.8	20.1	17.4	18.5	19.1
			6.2	11.6	9.3		20	25.3	26.9	19.9			7.3	8.8	13.8	16.3	17.8		18.3	20.5	21.7
			6.2	9.7	9.5				24.2	20.3			7.5	9.8	13.4	15.4	15.7		19.6	19.2	18.3
			7.2	9	14.5				23.1					9.6	10.8	15.8	16		18.9	19.3
			6.5	8.6	15.2				17.8					10	10.6		16.4		18.2	18.5
			5.1	9.6	14.3				19.7						11.5		17.6		16.8
			6.3	9	8.2										12				18.3
			8.2	7.4	11														17.4
					14.5
	KI'	2.5	5.5	8	12.7	17.8	20.1	21.4	23.3	24.9	26.5	2.7	5.1	8.6	11.8	14.3	16	17.9	19.2	20.3	20.9
		3.4	4.9	7.2	12.2	17.5	19.7	22	23.5	25.8	27	4.7	5.9	8.6	13.3	17.1	17.3	19	19.6	20.8	16.9
		4.2	7.7	6.3	11.4	16.1	20.5	22.2	22.4	24	22.4	4.6	5.8	8.4	12.9	16.6	17.1	18.6	19.4	19.7	19.5
		1.8	5.4	8.6	15	18.3	20.3	22	22.1	23.8	22	2.8	7.7	10	14.3	15.9	16.2	17.4	17.6	15.9	21.5
		2	7.8	8.9	9.5	16.8	19.1	21.2	23.1	22	25.7	4.2	8.6	7.1	13	14.9	13.8	14	14.6	18.9	18.3
		4.9	6.9	7.7	9.1	17.4	19.4	21	21.5	21.9	24	4.5	5	10.3	8.9	11.6	18	18.3	18.8	19.7
		4.8	4.9	8.2	14	18.3	19.4	21.6	24.3	24.4	26.1	2	8.4	9.9	13	17.1	18.9	19	19.8	18.5
		4	6.3	9.4	12.6	17.6	19.7	20.9	19.7	22.7	22.8	5	8.1	8.4	13.1	16.6	14.3	18.9	15.2
		4.2	7.6	7.4	13.7	18.8	20.5	22.5	23	25.8	24.1		7	8.2	11.8	13.1	17.4		18.5
			8.1	8.9	13.4	17.2	15.2	17.9	20.4	21.9	21.9		5.9	9.6	11.5	16	16.1		16.8
			6.8	8.7	9.8	12.6	19.5	20.6	19.8	22.2	23.2		6.9	8.7	13.2	16.6	17.6		19.9
			6.5	6.9	12.1	18.4	15.6	23.8	21	21.4	25		6.3	10.1	11.3
				8.6	14.5	18.6	16	19.8	23.9	22.1	21.6		7.9		14.2
				10.6	9.5	20.5	19.8	20.3	19.8	24.8	23.2
				11	12.7	17.5	22.5		20.6	20.7
				9.2	15.6	17.8	19.1			22
				8.9	17.2		19.2
					14.7
					13.3
