# Supplementary material for: Functional rescue of a disease-linked ERAD pathway mutation via alternative splicing
Source: EMBO J. 2026 Mar 20;45(9):3230–51. doi: 10.1038/s44318-026-00757-5 (PMC13144729; doi:10.1038/s44318-026-00757-5)
Supplement: Supplementary file 7 — Source data Fig. 5 [file 44318_2026_757_MOESM7_ESM.zip]

Archive with 88 entries (79 files):
- Figure 5 without 5H/
- __MACOSX/._Figure 5 without 5H
- Figure 5 without 5H/.DS_Store
- __MACOSX/Figure 5 without 5H/._.DS_Store
- Figure 5 without 5H/Figure 5I/
- __MACOSX/Figure 5 without 5H/._Figure 5I
- Figure 5 without 5H/Figure 5G/
- __MACOSX/Figure 5 without 5H/._Figure 5G
- Figure 5 without 5H/Figure 5A/
- __MACOSX/Figure 5 without 5H/._Figure 5A
- Figure 5 without 5H/Figure 5F/
- __MACOSX/Figure 5 without 5H/._Figure 5F
- Figure 5 without 5H/Figure 5C/
- __MACOSX/Figure 5 without 5H/._Figure 5C
- Figure 5 without 5H/Figure 5D/
- __MACOSX/Figure 5 without 5H/._Figure 5D
- Figure 5 without 5H/Figure 5E/
- __MACOSX/Figure 5 without 5H/._Figure 5E
- Figure 5 without 5H/Figure 5B/
- __MACOSX/Figure 5 without 5H/._Figure 5B
- Figure 5 without 5H/Figure 5I/Quantitation for Figure 5H.xlsx
- __MACOSX/Figure 5 without 5H/Figure 5I/._Quantitation for Figure 5H.xlsx
- Figure 5 without 5H/Figure 5G/DNA PAGE XBP1s.tif
- __MACOSX/Figure 5 without 5H/Figure 5G/._DNA PAGE XBP1s.tif
- Figure 5 without 5H/Figure 5A/WB Line B Brain HSP90 no marker.tif
- __MACOSX/Figure 5 without 5H/Figure 5A/._WB Line B Brain HSP90 no marker.tif
- Figure 5 without 5H/Figure 5A/WB Line C Cortex HSP90 no marker.tif
- __MACOSX/Figure 5 without 5H/Figure 5A/._WB Line C Cortex HSP90 no marker.tif
- Figure 5 without 5H/Figure 5A/.DS_Store
- __MACOSX/Figure 5 without 5H/Figure 5A/._.DS_Store
- Figure 5 without 5H/Figure 5A/WB Line B Brain SEL1L no marker_2.tif
- __MACOSX/Figure 5 without 5H/Figure 5A/._WB Line B Brain SEL1L no marker_2.tif
- Figure 5 without 5H/Figure 5A/WB Line C Cortex HSP90 merged with marker.tif
- __MACOSX/Figure 5 without 5H/Figure 5A/._WB Line C Cortex HSP90 merged with marker.tif
- Figure 5 without 5H/Figure 5A/WB Line B Brain SEL1L no marker_1.tif
- __MACOSX/Figure 5 without 5H/Figure 5A/._WB Line B Brain SEL1L no marker_1.tif
- Figure 5 without 5H/Figure 5A/WB Line C Cortex SEL1L merged with marker.tif
- __MACOSX/Figure 5 without 5H/Figure 5A/._WB Line C Cortex SEL1L merged with marker.tif
- Figure 5 without 5H/Figure 5A/WB Line B Brain HSP90 merged with marker.tif
- __MACOSX/Figure 5 without 5H/Figure 5A/._WB Line B Brain HSP90 merged with marker.tif
- Figure 5 without 5H/Figure 5A/WB Line B Brain SEL1L merged with marker.tif
- __MACOSX/Figure 5 without 5H/Figure 5A/._WB Line B Brain SEL1L merged with marker.tif
- Figure 5 without 5H/Figure 5A/WB Line C Cortex SEL1L no marker.tif
- __MACOSX/Figure 5 without 5H/Figure 5A/._WB Line C Cortex SEL1L no marker.tif
- Figure 5 without 5H/Figure 5F/WB phostag HSP90 merged with marker.tif
- __MACOSX/Figure 5 without 5H/Figure 5F/._WB phostag HSP90 merged with marker.tif
- Figure 5 without 5H/Figure 5F/WB phostag IRE1╬▒ merged with marker.tif
- __MACOSX/Figure 5 without 5H/Figure 5F/._WB phostag IRE1╬▒ merged with marker.tif
- Figure 5 without 5H/Figure 5F/WB phostag HSP90 no marker.tif
- __MACOSX/Figure 5 without 5H/Figure 5F/._WB phostag HSP90 no marker.tif
- Figure 5 without 5H/Figure 5F/WB phostag IRE1╬▒ no marker.tif
- __MACOSX/Figure 5 without 5H/Figure 5F/._WB phostag IRE1╬▒ no marker.tif
- Figure 5 without 5H/Figure 5C/Quantitation for Figure 5A-B.xlsx
- __MACOSX/Figure 5 without 5H/Figure 5C/._Quantitation for Figure 5A-B.xlsx
- Figure 5 without 5H/Figure 5D/Line C SEL1L no marker.tif
- __MACOSX/Figure 5 without 5H/Figure 5D/._Line C SEL1L no marker.tif
- Figure 5 without 5H/Figure 5D/.DS_Store
- __MACOSX/Figure 5 without 5H/Figure 5D/._.DS_Store
- Figure 5 without 5H/Figure 5D/Line C IRE1a merged with marker.tif
- __MACOSX/Figure 5 without 5H/Figure 5D/._Line C IRE1a merged with marker.tif
- Figure 5 without 5H/Figure 5D/Line C SEL1L merged with marker.tif
- __MACOSX/Figure 5 without 5H/Figure 5D/._Line C SEL1L merged with marker.tif
- Figure 5 without 5H/Figure 5D/Line C HSP90 no marker.tif
- __MACOSX/Figure 5 without 5H/Figure 5D/._Line C HSP90 no marker.tif
- Figure 5 without 5H/Figure 5D/Line C HRD1 merged with marker.tif
- __MACOSX/Figure 5 without 5H/Figure 5D/._Line C HRD1 merged with marker.tif
- Figure 5 without 5H/Figure 5D/Line C HSP90 merged with marker.tif
- __MACOSX/Figure 5 without 5H/Figure 5D/._Line C HSP90 merged with marker.tif
- Figure 5 without 5H/Figure 5D/Line C IRE1a no marker.tif
- __MACOSX/Figure 5 without 5H/Figure 5D/._Line C IRE1a no marker.tif
- Figure 5 without 5H/Figure 5D/Line C HRD1 no marker.tif
- __MACOSX/Figure 5 without 5H/Figure 5D/._Line C HRD1 no marker.tif
- Figure 5 without 5H/Figure 5E/.DS_Store
- __MACOSX/Figure 5 without 5H/Figure 5E/._.DS_Store
- Figure 5 without 5H/Figure 5E/Quantitation for Figure 5D.xlsx
- __MACOSX/Figure 5 without 5H/Figure 5E/._Quantitation for Figure 5D.xlsx
- Figure 5 without 5H/Figure 5B/WB Line B Brain HSP90 no marker.tif
- __MACOSX/Figure 5 without 5H/Figure 5B/._WB Line B Brain HSP90 no marker.tif
- Figure 5 without 5H/Figure 5B/.DS_Store
- __MACOSX/Figure 5 without 5H/Figure 5B/._.DS_Store
- Figure 5 without 5H/Figure 5B/WB Line B Brain IRE1a no marker.tif
- __MACOSX/Figure 5 without 5H/Figure 5B/._WB Line B Brain IRE1a no marker.tif
- Figure 5 without 5H/Figure 5B/WB Line B Brain IRE1a SEL1L HRD1 merged with marker.tif
- __MACOSX/Figure 5 without 5H/Figure 5B/._WB Line B Brain IRE1a SEL1L HRD1 merged with marker.tif
- Figure 5 without 5H/Figure 5B/WB Line B Brain HSP90 merged with marker.tif
- __MACOSX/Figure 5 without 5H/Figure 5B/._WB Line B Brain HSP90 merged with marker.tif
- Figure 5 without 5H/Figure 5B/WB Line B Brain HRD1 no marker.tif
- __MACOSX/Figure 5 without 5H/Figure 5B/._WB Line B Brain HRD1 no marker.tif
