# Supplementary material for: Functional rescue of a disease-linked ERAD pathway mutation via alternative splicing
Source: EMBO J. 2026 Mar 20;45(9):3230–51. doi: 10.1038/s44318-026-00757-5 (PMC13144729; doi:10.1038/s44318-026-00757-5)
Supplement: Supplementary file 7 — Source data Fig. 5 [file 44318_2026_757_MOESM7_ESM.zip › Figure 5 without 5H/Figure 5I/Quantitation for Figure 5H.xlsx]

## Sheet: Sheet1
	Figure 5I	SATB2 cell counts normalized by DAPI
	WT	KI	KI'
	0.254586	0.423779	0.158263
	0.334466	0.460711	0.199198
	0.376318	0.467967	0.311238
	0.297194	0.401961
	0.404557	0.381301
	0.411814	0.507246
