# Supplementary material for: Functional rescue of a disease-linked ERAD pathway mutation via alternative splicing
Source: EMBO J. 2026 Mar 20;45(9):3230–51. doi: 10.1038/s44318-026-00757-5 (PMC13144729; doi:10.1038/s44318-026-00757-5)
Supplement: Supplementary file 7 — Source data Fig. 5 [file 44318_2026_757_MOESM7_ESM.zip › Figure 5 without 5H/Figure 5C/Quantitation for Figure 5A-B.xlsx]

## Sheet: Sheet1
	Figure 5C	WB for ERAD components and substrates in the brain of KI mice
	SEL1L			HRD1			IRE1α
	WT	HET	KI	WT	HET	KI	WT	HET	KI
	0.68	0.49	0.01	0.69	0.94	0.37	1.15	0.93	10.96
	1.51	0.43	0	1.39	0.79	0.3	1.08	1.09	8.86
	0.91	0.65	0	0.97	0.77	0.26	0.58	0.89	7.83
	0.9		0	0.94		0.18	1.19		6.44
