# Supplementary material for: Functional rescue of a disease-linked ERAD pathway mutation via alternative splicing
Source: EMBO J. 2026 Mar 20;45(9):3230–51. doi: 10.1038/s44318-026-00757-5 (PMC13144729; doi:10.1038/s44318-026-00757-5)
Supplement: Supplementary file 7 — Source data Fig. 5 [file 44318_2026_757_MOESM7_ESM.zip › Figure 5 without 5H/Figure 5E/Quantitation for Figure 5D.xlsx]

## Sheet: Sheet1
	Figure 5E	WB quantitation of ERAD components in the cortex of KI' mice
	SEL1L		HRD1		IRE1α
	WT	KI'	WT	KI'	WT	KI'
	0.95	0.96	1.21468	1.10496	0.945893	1.97781
	1.05	0.9	0.785323	0.570496	1.05411	2.2782
	1	0.48	1	0.99997	1	1.84157
	1	0.66	1	1.34645	1	1.70614
	0.89	0.32	0.77938	0.475551	1.02864	1.00637
	1.11	0.67	1.22062	0.675883	0.971363	0.649837
	1.20838	0.79	1.09997	1.25683	1.04328	0.662091
	0.791621	0.74092	0.900029	0.976138	0.95672	1.00742
		0.585192		0.702119		0.722483
		0.333928		0.719536		0.672759
