# Supplementary material for: Functional rescue of a disease-linked ERAD pathway mutation via alternative splicing
Source: EMBO J. 2026 Mar 20;45(9):3230–51. doi: 10.1038/s44318-026-00757-5 (PMC13144729; doi:10.1038/s44318-026-00757-5)
Supplement: Supplementary file 10 — Source data Fig. 5H-3 [file 44318_2026_757_MOESM10_ESM.zip]

Archive with 2 entries (2 files):
- Fig. 5H-3.tif
- __MACOSX/._Fig. 5H-3.tif
