# Supplementary material for: Functional rescue of a disease-linked ERAD pathway mutation via alternative splicing
Source: EMBO J. 2026 Mar 20;45(9):3230–51. doi: 10.1038/s44318-026-00757-5 (PMC13144729; doi:10.1038/s44318-026-00757-5)
Supplement: Supplementary file 11 — Source data Fig. 6 [file 44318_2026_757_MOESM11_ESM.zip]

Archive with 22 entries (18 files):
- Figure 6/
- __MACOSX/._Figure 6
- Figure 6/.DS_Store
- __MACOSX/Figure 6/._.DS_Store
- Figure 6/Figure 6E/
- __MACOSX/Figure 6/._Figure 6E
- Figure 6/Figure 6D/
- __MACOSX/Figure 6/._Figure 6D
- Figure 6/Figure 6C/
- __MACOSX/Figure 6/._Figure 6C
- Figure 6/Figure 6E/Quantitation for Figure 6C.xlsx
- __MACOSX/Figure 6/Figure 6E/._Quantitation for Figure 6C.xlsx
- Figure 6/Figure 6D/SEL1L-C ASO6 Sanger Sequencing Confirmation.scf
- __MACOSX/Figure 6/Figure 6D/._SEL1L-C ASO6 Sanger Sequencing Confirmation.scf
- Figure 6/Figure 6D/SEL1L-C ASO7 Sanger Sequencing Confirmation.scf
- __MACOSX/Figure 6/Figure 6D/._SEL1L-C ASO7 Sanger Sequencing Confirmation.scf
- Figure 6/Figure 6D/SEL1L-B Sanger Seuqencing Confirmation.scf
- __MACOSX/Figure 6/Figure 6D/._SEL1L-B Sanger Seuqencing Confirmation.scf
- Figure 6/Figure 6D/SEL1L-A Sanger Sequencing Confirmation.scf
- __MACOSX/Figure 6/Figure 6D/._SEL1L-A Sanger Sequencing Confirmation.scf
- Figure 6/Figure 6C/DNA PAGE ASO screen.tif
- __MACOSX/Figure 6/Figure 6C/._DNA PAGE ASO screen.tif
