# Supplementary material for: Functional rescue of a disease-linked ERAD pathway mutation via alternative splicing
Source: EMBO J. 2026 Mar 20;45(9):3230–51. doi: 10.1038/s44318-026-00757-5 (PMC13144729; doi:10.1038/s44318-026-00757-5)
Supplement: Supplementary file 11 — Source data Fig. 6 [file 44318_2026_757_MOESM11_ESM.zip › Figure 6/Figure 6E/Quantitation for Figure 6C.xlsx]

## Sheet: Sheet1
	Figure 6E	ASO screen in SEL1L C141Y Patient Fibroblasts
	Control	1	2	3	4	5	6	7
	0	94.95	0	40.48	36.29	9.27	0	0
	0.2	52.52	2.75	28.98	34.78	16.42	0.1	6.3
	0	73.98	16.82	41.2	36.69	36.62	0	0
	0	38.63	17.15	27.91	18.63	4.68	0	0
	0	50.34	15.36	30.51	34.93	16.71	0	0
