# Supplementary material for: Functional rescue of a disease-linked ERAD pathway mutation via alternative splicing
Source: EMBO J. 2026 Mar 20;45(9):3230–51. doi: 10.1038/s44318-026-00757-5 (PMC13144729; doi:10.1038/s44318-026-00757-5)
Supplement: Supplementary file 12 — Source data Fig. 7 [file 44318_2026_757_MOESM12_ESM.zip]

Archive with 64 entries (57 files):
- Figure 7/
- __MACOSX/._Figure 7
- Figure 7/Figure 7D/
- __MACOSX/Figure 7/._Figure 7D
- Figure 7/Figure 7C/
- __MACOSX/Figure 7/._Figure 7C
- Figure 7/Figure 7B/
- __MACOSX/Figure 7/._Figure 7B
- Figure 7/.DS_Store
- __MACOSX/Figure 7/._.DS_Store
- Figure 7/Figure 7G/
- __MACOSX/Figure 7/._Figure 7G
- Figure 7/Figure 7A/
- __MACOSX/Figure 7/._Figure 7A
- Figure 7/Figure 7E-F/
- __MACOSX/Figure 7/._Figure 7E-F
- Figure 7/Figure 7D/WB SEL1L Ab1 merged with marker.tif
- __MACOSX/Figure 7/Figure 7D/._WB SEL1L Ab1 merged with marker.tif
- Figure 7/Figure 7D/.DS_Store
- __MACOSX/Figure 7/Figure 7D/._.DS_Store
- Figure 7/Figure 7D/WB HRD1 merged with marker.tif
- __MACOSX/Figure 7/Figure 7D/._WB HRD1 merged with marker.tif
- Figure 7/Figure 7D/WB SEL1L Ab2 merged with marker.tif
- __MACOSX/Figure 7/Figure 7D/._WB SEL1L Ab2 merged with marker.tif
- Figure 7/Figure 7D/WB IRE1a CD147 marker_no merge.tif
- __MACOSX/Figure 7/Figure 7D/._WB IRE1a CD147 marker_no merge.tif
- Figure 7/Figure 7D/WB HSP90 no marker.tif
- __MACOSX/Figure 7/Figure 7D/._WB HSP90 no marker.tif
- Figure 7/Figure 7D/WB IRE1a no marker.tif
- __MACOSX/Figure 7/Figure 7D/._WB IRE1a no marker.tif
- Figure 7/Figure 7D/WB HRD1 no marker.tif
- __MACOSX/Figure 7/Figure 7D/._WB HRD1 no marker.tif
- Figure 7/Figure 7D/WB SEL1L Ab1 no marker.tif
- __MACOSX/Figure 7/Figure 7D/._WB SEL1L Ab1 no marker.tif
- Figure 7/Figure 7D/WB HSP90 merged with marker.tif
- __MACOSX/Figure 7/Figure 7D/._WB HSP90 merged with marker.tif
- Figure 7/Figure 7D/WB CD147 no marker.tif
- __MACOSX/Figure 7/Figure 7D/._WB CD147 no marker.tif
- Figure 7/Figure 7D/WB SEL1L Ab2 no marker.tif
- __MACOSX/Figure 7/Figure 7D/._WB SEL1L Ab2 no marker.tif
- Figure 7/Figure 7C/Agarose PPIA.tif
- __MACOSX/Figure 7/Figure 7C/._Agarose PPIA.tif
- Figure 7/Figure 7C/Agarose ASO1 induced SEL1L Exon 4 skipping in 293T.tif
- __MACOSX/Figure 7/Figure 7C/._Agarose ASO1 induced SEL1L Exon 4 skipping in 293T.tif
- Figure 7/Figure 7B/.DS_Store
- __MACOSX/Figure 7/Figure 7B/._.DS_Store
- Figure 7/Figure 7B/Quantitation for Figure 7A.xlsx
- __MACOSX/Figure 7/Figure 7B/._Quantitation for Figure 7A.xlsx
- Figure 7/Figure 7G/Quantitation.xlsx
- __MACOSX/Figure 7/Figure 7G/._Quantitation.xlsx
- Figure 7/Figure 7G/DNA PAGE for XBP1s.tif
- __MACOSX/Figure 7/Figure 7G/._DNA PAGE for XBP1s.tif
- Figure 7/Figure 7A/.DS_Store
- __MACOSX/Figure 7/Figure 7A/._.DS_Store
- Figure 7/Figure 7A/Quantitation for Figure 7A.xlsx
- __MACOSX/Figure 7/Figure 7A/._Quantitation for Figure 7A.xlsx
- Figure 7/Figure 7A/Agarose gel PPIA.tif
- __MACOSX/Figure 7/Figure 7A/._Agarose gel PPIA.tif
- Figure 7/Figure 7A/Agarose gel ASO1 induced SEL1L exon skipping.tif
- __MACOSX/Figure 7/Figure 7A/._Agarose gel ASO1 induced SEL1L exon skipping.tif
- Figure 7/Figure 7E-F/.DS_Store
- __MACOSX/Figure 7/Figure 7E-F/._.DS_Store
- Figure 7/Figure 7E-F/Quantitation for Figure 7D.xlsx
- __MACOSX/Figure 7/Figure 7E-F/._Quantitation for Figure 7D.xlsx
