# Supplementary material for: Functional rescue of a disease-linked ERAD pathway mutation via alternative splicing
Source: EMBO J. 2026 Mar 20;45(9):3230–51. doi: 10.1038/s44318-026-00757-5 (PMC13144729; doi:10.1038/s44318-026-00757-5)
Supplement: Supplementary file 12 — Source data Fig. 7 [file 44318_2026_757_MOESM12_ESM.zip › Figure 7/Figure 7B/Quantitation for Figure 7A.xlsx]

## Sheet: Sheet1
	Figure 7A-B	ASO1 induces SEL1L Exon4 skpping in control and patient fibroblast
	%SEL1L-B				SEL1L/PPIA
	WT		SEL1L C141Y		WT		SEL1L C141Y
	Control	ASO1	Cotnrol	ASO1	Control	ASO1	Cotnrol	ASO1
	0	0.75	0	0.52	1.03823	1.1067	1.49562	1.53598
	0	0.605	0	0.95	1.56019	1.37786	1.17228	0.67932
	0	0.692	0	0.535	1.04464	0.986126	0.507947	0.614147
	0	0.508	0	0.74	1.13467	1.39911	2.46905	1.87468
	0	0.625	0	0.386
			0	0.503
