# Supplementary material for: Functional rescue of a disease-linked ERAD pathway mutation via alternative splicing
Source: EMBO J. 2026 Mar 20;45(9):3230–51. doi: 10.1038/s44318-026-00757-5 (PMC13144729; doi:10.1038/s44318-026-00757-5)
Supplement: Supplementary file 12 — Source data Fig. 7 [file 44318_2026_757_MOESM12_ESM.zip › Figure 7/Figure 7G/Quantitation.xlsx]

## Sheet: Sheet1
	Figure 7G	XBP splicing in ASO-treated fibroblasts
	WT		SEL1L C141Y		DMSO	Tunicamycin
	Control	ASO1	Cotnrol	ASO1
	0.166553	0.157932	0.0751519	0.00862992	0.0419535	0.5038
	0.14832	0.138035	0.0724462	0.00676021
	0.0886825	0.0439141	0.11546	0.0232297
