# Supplementary material for: Functional rescue of a disease-linked ERAD pathway mutation via alternative splicing
Source: EMBO J. 2026 Mar 20;45(9):3230–51. doi: 10.1038/s44318-026-00757-5 (PMC13144729; doi:10.1038/s44318-026-00757-5)
Supplement: Supplementary file 12 — Source data Fig. 7 [file 44318_2026_757_MOESM12_ESM.zip › Figure 7/Figure 7E-F/Quantitation for Figure 7D.xlsx]

## Sheet: Sheet1
	Figure 7E-F	WB for ERAD components and substrates in ASO treated human fibroblasts
	Total SEL1L				%SEL1L-B				HRD1				IRE1α				CD147
	WT		SEL1L C141Y		WT		SEL1L C141Y		WT		SEL1L C141Y		WT		SEL1L C141Y		WT		SEL1L C141Y
	Control	ASO1	Cotnrol	ASO1	Control	ASO1	Cotnrol	ASO1	Control	ASO1	Cotnrol	ASO1	Control	ASO1	Cotnrol	ASO1	Control	ASO1	Cotnrol	ASO1
	1	1.26644	0.0609834	0.932027	0.0374747	0.510834	0.219242	0.985897	1	1.21729	0.583042	1.16956	1	1.10498	2.78014	0.71032	1	1.2064	2.44656	1.38323
	1	1.01654	0.0303502	0.409525	0	0.308921	0	1	1	0.961053	0.346118	0.740435	1	0.483636	1.82292	0.846182	1	1.36497	4.10475	2.13591
	1	0.682467	0.0137381	0.237214	0	0.261024	0	1	1	1.02055	0.478261	1.00169	1	1.1228	1.82191	0.944046	1	0.522028	4.62368	1.68769
	1	1.3297	0.0432392	0.34616	0	0.353637	0	0.952176	1	1.17752	0.421498	0.747794	1				1	1.07656
	1				0				1
