# Supplementary material for: Functional rescue of a disease-linked ERAD pathway mutation via alternative splicing
Source: EMBO J. 2026 Mar 20;45(9):3230–51. doi: 10.1038/s44318-026-00757-5 (PMC13144729; doi:10.1038/s44318-026-00757-5)
Supplement: Supplementary file 13 — Figure EV1 Source Data [file 44318_2026_757_MOESM13_ESM.zip]

Archive with 22 entries (19 files):
- Figure EV1/
- __MACOSX/._Figure EV1
- Figure EV1/.DS_Store
- __MACOSX/Figure EV1/._.DS_Store
- Figure EV1/Figure EV1C/
- __MACOSX/Figure EV1/._Figure EV1C
- Figure EV1/Figure EV1B/
- __MACOSX/Figure EV1/._Figure EV1B
- Figure EV1/Figure EV1C/Genotyping.tif
- __MACOSX/Figure EV1/Figure EV1C/._Genotyping.tif
- Figure EV1/Figure EV1B/Homozygotes Sanger Sequencing_3.scf
- __MACOSX/Figure EV1/Figure EV1B/._Homozygotes Sanger Sequencing_3.scf
- Figure EV1/Figure EV1B/Homozygotes Sanger Sequencing_2.scf
- __MACOSX/Figure EV1/Figure EV1B/._Homozygotes Sanger Sequencing_2.scf
- Figure EV1/Figure EV1B/Homozygotes Sanger Sequencing_1.scf
- __MACOSX/Figure EV1/Figure EV1B/._Homozygotes Sanger Sequencing_1.scf
- Figure EV1/Figure EV1B/Heterozygotes Sanger Sequencing_2.scf
- __MACOSX/Figure EV1/Figure EV1B/._Heterozygotes Sanger Sequencing_2.scf
- Figure EV1/Figure EV1B/Heterozygotes Sanger Sequencing_1.scf
- __MACOSX/Figure EV1/Figure EV1B/._Heterozygotes Sanger Sequencing_1.scf
- Figure EV1/Figure EV1B/Heterozygotes Sanger Seuquencing_3.scf
- __MACOSX/Figure EV1/Figure EV1B/._Heterozygotes Sanger Seuquencing_3.scf
