# Supplementary material for: Functional rescue of a disease-linked ERAD pathway mutation via alternative splicing
Source: EMBO J. 2026 Mar 20;45(9):3230–51. doi: 10.1038/s44318-026-00757-5 (PMC13144729; doi:10.1038/s44318-026-00757-5)
Supplement: Supplementary file 14 — Figure EV2 Source Data [file 44318_2026_757_MOESM14_ESM.zip]

Archive with 34 entries (29 files):
- Figure EV2/
- __MACOSX/._Figure EV2
- Figure EV2/.DS_Store
- __MACOSX/Figure EV2/._.DS_Store
- Figure EV2/Figure 1H+EV2A/
- __MACOSX/Figure EV2/._Figure 1H+EV2A
- Figure EV2/Figure EV2B/
- __MACOSX/Figure EV2/._Figure EV2B
- Figure EV2/Figure EV2E/
- __MACOSX/Figure EV2/._Figure EV2E
- Figure EV2/Figure EV2D/
- __MACOSX/Figure EV2/._Figure EV2D
- Figure EV2/Figure 1H+EV2A/.DS_Store
- __MACOSX/Figure EV2/Figure 1H+EV2A/._.DS_Store
- Figure EV2/Figure 1H+EV2A/Quantitation.xlsx
- __MACOSX/Figure EV2/Figure 1H+EV2A/._Quantitation.xlsx
- Figure EV2/Figure 1H+EV2A/Figure 1H DNA PAGE for SEL1L in different tissues.tif
- __MACOSX/Figure EV2/Figure 1H+EV2A/._Figure 1H DNA PAGE for SEL1L in different tissues.tif
- Figure EV2/Figure EV2B/DNA PAGE Sel1L.tif
- __MACOSX/Figure EV2/Figure EV2B/._DNA PAGE Sel1L.tif
- Figure EV2/Figure EV2B/Quantitation.xlsx
- __MACOSX/Figure EV2/Figure EV2B/._Quantitation.xlsx
- Figure EV2/Figure EV2B/Agarose gel L32.tif
- __MACOSX/Figure EV2/Figure EV2B/._Agarose gel L32.tif
- Figure EV2/Figure EV2E/Quantitation.xlsx
- __MACOSX/Figure EV2/Figure EV2E/._Quantitation.xlsx
- Figure EV2/Figure EV2E/Agarose Sel1L F3R3.tif
- __MACOSX/Figure EV2/Figure EV2E/._Agarose Sel1L F3R3.tif
- Figure EV2/Figure EV2D/.DS_Store
- __MACOSX/Figure EV2/Figure EV2D/._.DS_Store
- Figure EV2/Figure EV2D/Quantitation.xlsx
- __MACOSX/Figure EV2/Figure EV2D/._Quantitation.xlsx
- Figure EV2/Figure EV2D/Agarose Sel1L F3R3.tif
- __MACOSX/Figure EV2/Figure EV2D/._Agarose Sel1L F3R3.tif
