# Supplementary material for: Functional rescue of a disease-linked ERAD pathway mutation via alternative splicing
Source: EMBO J. 2026 Mar 20;45(9):3230–51. doi: 10.1038/s44318-026-00757-5 (PMC13144729; doi:10.1038/s44318-026-00757-5)
Supplement: Supplementary file 14 — Figure EV2 Source Data [file 44318_2026_757_MOESM14_ESM.zip › Figure EV2/Figure EV2B/Quantitation.xlsx]

## Sheet: Sheet1
	Figure EV2B	Sel1L Exon 4 Alternative Splicing under ER stress
	DMSO	Tunicamycin
	0.3134	0.3282
	0.2701	0.302
	0.2181	0.3222
		0.317
