# Supplementary material for: Functional rescue of a disease-linked ERAD pathway mutation via alternative splicing
Source: EMBO J. 2026 Mar 20;45(9):3230–51. doi: 10.1038/s44318-026-00757-5 (PMC13144729; doi:10.1038/s44318-026-00757-5)
Supplement: Supplementary file 14 — Figure EV2 Source Data [file 44318_2026_757_MOESM14_ESM.zip › Figure EV2/Figure EV2E/Quantitation.xlsx]

## Sheet: Sheet1
	Figure EV2E	Sel1L Alternative splicing in KI' Line
		WT	HET	KI'
	a%	0.8191	0.4506	0
		0.8558	0.4451	0
		0.7689	0.4156	0
		0.8218		0
	b%	0.1809	0.5494	1
		0.1442	0.5549	1
		0.2311	0.5844	1
		0.1782		1
