# Supplementary material for: Functional rescue of a disease-linked ERAD pathway mutation via alternative splicing
Source: EMBO J. 2026 Mar 20;45(9):3230–51. doi: 10.1038/s44318-026-00757-5 (PMC13144729; doi:10.1038/s44318-026-00757-5)
Supplement: Supplementary file 14 — Figure EV2 Source Data [file 44318_2026_757_MOESM14_ESM.zip › Figure EV2/Figure EV2D/Quantitation.xlsx]

## Sheet: Sheet1
	Figure EV2D	Sel1L Alternative splicing in KI Line
		WT	HET	KI
	a%	0.8232	0.8853	0.9262
		0.7776	0.9059	0.9586
		0.7813	0.8897	0.964
	b%	0.1768	0.1147	0.0738
		0.2224	0.0941	0.0414
		0.2187	0.1103	0.036
