# Supplementary material for: Functional rescue of a disease-linked ERAD pathway mutation via alternative splicing
Source: EMBO J. 2026 Mar 20;45(9):3230–51. doi: 10.1038/s44318-026-00757-5 (PMC13144729; doi:10.1038/s44318-026-00757-5)
Supplement: Supplementary file 15 — Figure EV3 Source Data [file 44318_2026_757_MOESM15_ESM.zip]

Archive with 148 entries (130 files):
- Figure EV3/
- __MACOSX/._Figure EV3
- Figure EV3/.DS_Store
- __MACOSX/Figure EV3/._.DS_Store
- Figure EV3/Figure EV3D/
- __MACOSX/Figure EV3/._Figure EV3D
- Figure EV3/Figure EV3C/
- __MACOSX/Figure EV3/._Figure EV3C
- Figure EV3/Figure EV3B/
- __MACOSX/Figure EV3/._Figure EV3B
- Figure EV3/Figure EV3E/
- __MACOSX/Figure EV3/._Figure EV3E
- Figure EV3/Figure EV3A/
- __MACOSX/Figure EV3/._Figure EV3A
- Figure EV3/Figure EV3D/.DS_Store
- __MACOSX/Figure EV3/Figure EV3D/._.DS_Store
- Figure EV3/Figure EV3D/Reference Group/
- __MACOSX/Figure EV3/Figure EV3D/._Reference Group
- Figure EV3/Figure EV3D/Samples/
- __MACOSX/Figure EV3/Figure EV3D/._Samples
- Figure EV3/Figure EV3D/FMOs/
- __MACOSX/Figure EV3/Figure EV3D/._FMOs
- Figure EV3/Figure EV3C/.DS_Store
- __MACOSX/Figure EV3/Figure EV3C/._.DS_Store
- Figure EV3/Figure EV3C/Reference Group/
- __MACOSX/Figure EV3/Figure EV3C/._Reference Group
- Figure EV3/Figure EV3C/FMO/
- __MACOSX/Figure EV3/Figure EV3C/._FMO
- Figure EV3/Figure EV3C/Samples/
- __MACOSX/Figure EV3/Figure EV3C/._Samples
- Figure EV3/Figure EV3B/.DS_Store
- __MACOSX/Figure EV3/Figure EV3B/._.DS_Store
- Figure EV3/Figure EV3B/Reference Group/
- __MACOSX/Figure EV3/Figure EV3B/._Reference Group
- Figure EV3/Figure EV3B/Samples/
- __MACOSX/Figure EV3/Figure EV3B/._Samples
- Figure EV3/Figure EV3B/FMOs/
- __MACOSX/Figure EV3/Figure EV3B/._FMOs
- Figure EV3/Figure EV3E/Quantitation for EV3D.xlsx
- __MACOSX/Figure EV3/Figure EV3E/._Quantitation for EV3D.xlsx
- Figure EV3/Figure EV3A/.DS_Store
- __MACOSX/Figure EV3/Figure EV3A/._.DS_Store
- Figure EV3/Figure EV3A/Reference Group/
- __MACOSX/Figure EV3/Figure EV3A/._Reference Group
- Figure EV3/Figure EV3A/Samples/
- __MACOSX/Figure EV3/Figure EV3A/._Samples
- Figure EV3/Figure EV3A/FMOs/
- __MACOSX/Figure EV3/Figure EV3A/._FMOs
- Figure EV3/Figure EV3D/Reference Group/B220 PE (Cells).fcs
- __MACOSX/Figure EV3/Figure EV3D/Reference Group/._B220 PE (Cells).fcs
- Figure EV3/Figure EV3D/Reference Group/CD45 eFluor 450 (Cells).fcs
- __MACOSX/Figure EV3/Figure EV3D/Reference Group/._CD45 eFluor 450 (Cells).fcs
- Figure EV3/Figure EV3D/Reference Group/Live Dead APC-Cy7 (Cells).fcs
- __MACOSX/Figure EV3/Figure EV3D/Reference Group/._Live Dead APC-Cy7 (Cells).fcs
- Figure EV3/Figure EV3D/Reference Group/CD19 APC (Cells).fcs
- __MACOSX/Figure EV3/Figure EV3D/Reference Group/._CD19 APC (Cells).fcs
- Figure EV3/Figure EV3D/Reference Group/Unstained (Cells).fcs
- __MACOSX/Figure EV3/Figure EV3D/Reference Group/._Unstained (Cells).fcs
- Figure EV3/Figure EV3D/Samples/.DS_Store
- __MACOSX/Figure EV3/Figure EV3D/Samples/._.DS_Store
- Figure EV3/Figure EV3D/Samples/1817 KI.fcs
- __MACOSX/Figure EV3/Figure EV3D/Samples/._1817 KI.fcs
- Figure EV3/Figure EV3D/Samples/1814 WT.fcs
- __MACOSX/Figure EV3/Figure EV3D/Samples/._1814 WT.fcs
- Figure EV3/Figure EV3D/FMOs/PE FMO.fcs
- __MACOSX/Figure EV3/Figure EV3D/FMOs/._PE FMO.fcs
- Figure EV3/Figure EV3D/FMOs/APC FMO.fcs
- __MACOSX/Figure EV3/Figure EV3D/FMOs/._APC FMO.fcs
- Figure EV3/Figure EV3D/FMOs/EF450 FMO.fcs
- __MACOSX/Figure EV3/Figure EV3D/FMOs/._EF450 FMO.fcs
- Figure EV3/Figure EV3D/FMOs/APC CY7.fcs
- __MACOSX/Figure EV3/Figure EV3D/FMOs/._APC CY7.fcs
- Figure EV3/Figure EV3C/Reference Group/CD45 eFluor 450 (Beads).fcs
- __MACOSX/Figure EV3/Figure EV3C/Reference Group/._CD45 eFluor 450 (Beads).fcs
- Figure EV3/Figure EV3C/Reference Group/LD Zombie NIR (Cells).fcs
- __MACOSX/Figure EV3/Figure EV3C/Reference Group/._LD Zombie NIR (Cells).fcs
- Figure EV3/Figure EV3C/Reference Group/B220 PE (Beads).fcs
- __MACOSX/Figure EV3/Figure EV3C/Reference Group/._B220 PE (Beads).fcs
- Figure EV3/Figure EV3C/Reference Group/CD19 APC (Beads).fcs
- __MACOSX/Figure EV3/Figure EV3C/Reference Group/._CD19 APC (Beads).fcs
- Figure EV3/Figure EV3C/Reference Group/Unstained (Cells).fcs
- __MACOSX/Figure EV3/Figure EV3C/Reference Group/._Unstained (Cells).fcs
- Figure EV3/Figure EV3C/FMO/FMO EF450.fcs
- __MACOSX/Figure EV3/Figure EV3C/FMO/._FMO EF450.fcs
- Figure EV3/Figure EV3C/FMO/FMO PE.fcs
- __MACOSX/Figure EV3/Figure EV3C/FMO/._FMO PE.fcs
- Figure EV3/Figure EV3C/FMO/FMO APC.fcs
- __MACOSX/Figure EV3/Figure EV3C/FMO/._FMO APC.fcs
- Figure EV3/Figure EV3C/FMO/FMO Zombie NIR.fcs
- __MACOSX/Figure EV3/Figure EV3C/FMO/._FMO Zombie NIR.fcs
- Figure EV3/Figure EV3C/Samples/.DS_Store
- __MACOSX/Figure EV3/Figure EV3C/Samples/._.DS_Store
- Figure EV3/Figure EV3C/Samples/2292 WT.fcs
- __MACOSX/Figure EV3/Figure EV3C/Samples/._2292 WT.fcs
- Figure EV3/Figure EV3C/Samples/2299 KI.fcs
- __MACOSX/Figure EV3/Figure EV3C/Samples/._2299 KI.fcs
- Figure EV3/Figure EV3B/Reference Group/B220-PE (Beads).fcs
- __MACOSX/Figure EV3/Figure EV3B/Reference Group/._B220-PE (Beads).fcs
- Figure EV3/Figure EV3B/Reference Group/.DS_Store
- __MACOSX/Figure EV3/Figure EV3B/Reference Group/._.DS_Store
- Figure EV3/Figure EV3B/Reference Group/Live Dead APC-Cy7 (Cells).fcs
- __MACOSX/Figure EV3/Figure EV3B/Reference Group/._Live Dead APC-Cy7 (Cells).fcs
- Figure EV3/Figure EV3B/Reference Group/CD19-APC (Beads).fcs
- __MACOSX/Figure EV3/Figure EV3B/Reference Group/._CD19-APC (Beads).fcs
- Figure EV3/Figure EV3B/Reference Group/CD45-eFluor 450 (Beads).fcs
- __MACOSX/Figure EV3/Figure EV3B/Reference Group/._CD45-eFluor 450 (Beads).fcs
- Figure EV3/Figure EV3B/Reference Group/Unstained (Cells).fcs
- __MACOSX/Figure EV3/Figure EV3B/Reference Group/._Unstained (Cells).fcs
- Figure EV3/Figure EV3B/Samples/1739 KI PBMC.fcs
- __MACOSX/Figure EV3/Figure EV3B/Samples/._1739 KI PBMC.fcs
- Figure EV3/Figure EV3B/Samples/1729 WT PBMC.fcs
- __MACOSX/Figure EV3/Figure EV3B/Samples/._1729 WT PBMC.fcs
- Figure EV3/Figure EV3B/Samples/.DS_Store
- __MACOSX/Figure EV3/Figure EV3B/Samples/._.DS_Store
- Figure EV3/Figure EV3B/FMOs/PE FMO.fcs
- __MACOSX/Figure EV3/Figure EV3B/FMOs/._PE FMO.fcs
- Figure EV3/Figure EV3B/FMOs/APC FMO.fcs
- __MACOSX/Figure EV3/Figure EV3B/FMOs/._APC FMO.fcs
- Figure EV3/Figure EV3B/FMOs/EF450 FMO.fcs
- __MACOSX/Figure EV3/Figure EV3B/FMOs/._EF450 FMO.fcs
- Figure EV3/Figure EV3B/FMOs/APC CY7.fcs
- __MACOSX/Figure EV3/Figure EV3B/FMOs/._APC CY7.fcs
- Figure EV3/Figure EV3A/Reference Group/B220-PE (Beads).fcs
- __MACOSX/Figure EV3/Figure EV3A/Reference Group/._B220-PE (Beads).fcs
- Figure EV3/Figure EV3A/Reference Group/.DS_Store
- __MACOSX/Figure EV3/Figure EV3A/Reference Group/._.DS_Store
- Figure EV3/Figure EV3A/Reference Group/Live Dead APC-Cy7 (Cells).fcs
- __MACOSX/Figure EV3/Figure EV3A/Reference Group/._Live Dead APC-Cy7 (Cells).fcs
- Figure EV3/Figure EV3A/Reference Group/CD19-APC (Beads).fcs
- __MACOSX/Figure EV3/Figure EV3A/Reference Group/._CD19-APC (Beads).fcs
- Figure EV3/Figure EV3A/Reference Group/CD45-eFluor 450 (Beads).fcs
- __MACOSX/Figure EV3/Figure EV3A/Reference Group/._CD45-eFluor 450 (Beads).fcs
- Figure EV3/Figure EV3A/Reference Group/Unstained (Cells).fcs
- __MACOSX/Figure EV3/Figure EV3A/Reference Group/._Unstained (Cells).fcs
- Figure EV3/Figure EV3A/Samples/WT PBMC.fcs
- __MACOSX/Figure EV3/Figure EV3A/Samples/._WT PBMC.fcs
- Figure EV3/Figure EV3A/Samples/.DS_Store
- __MACOSX/Figure EV3/Figure EV3A/Samples/._.DS_Store
- Figure EV3/Figure EV3A/Samples/ISOTYPE CTRL.fcs
- __MACOSX/Figure EV3/Figure EV3A/Samples/._ISOTYPE CTRL.fcs
- Figure EV3/Figure EV3A/FMOs/PE FMO.fcs
- __MACOSX/Figure EV3/Figure EV3A/FMOs/._PE FMO.fcs
- Figure EV3/Figure EV3A/FMOs/APC FMO.fcs
- __MACOSX/Figure EV3/Figure EV3A/FMOs/._APC FMO.fcs
- Figure EV3/Figure EV3A/FMOs/EF450 FMO.fcs
- __MACOSX/Figure EV3/Figure EV3A/FMOs/._EF450 FMO.fcs
- Figure EV3/Figure EV3A/FMOs/APC CY7 FMO.fcs
- __MACOSX/Figure EV3/Figure EV3A/FMOs/._APC CY7 FMO.fcs
