# Supplementary material for: Functional rescue of a disease-linked ERAD pathway mutation via alternative splicing
Source: EMBO J. 2026 Mar 20;45(9):3230–51. doi: 10.1038/s44318-026-00757-5 (PMC13144729; doi:10.1038/s44318-026-00757-5)
Supplement: Supplementary file 15 — Figure EV3 Source Data [file 44318_2026_757_MOESM15_ESM.zip › Figure EV3/Figure EV3E/Quantitation for EV3D.xlsx]

## Sheet: Sheet1
	Figure EV3E	Flow cytometry of B220+ cells in KI' adult mice PBMCs
	WT	KI'
	0.5557	0.5293
	0.4719	0.492
	0.5146	0.6274
	0.548	0.5973
