# Supplementary material for: Functional rescue of a disease-linked ERAD pathway mutation via alternative splicing
Source: EMBO J. 2026 Mar 20;45(9):3230–51. doi: 10.1038/s44318-026-00757-5 (PMC13144729; doi:10.1038/s44318-026-00757-5)
Supplement: Supplementary file 16 — Figure EV4 Source Data [file 44318_2026_757_MOESM16_ESM.zip]

Archive with 36 entries (32 files):
- Figure EV4/
- __MACOSX/._Figure EV4
- Figure EV4/.DS_Store
- __MACOSX/Figure EV4/._.DS_Store
- Figure EV4/Figure EV4C/
- __MACOSX/Figure EV4/._Figure EV4C
- Figure EV4/Figure EV4B/
- __MACOSX/Figure EV4/._Figure EV4B
- Figure EV4/Figure EV4A/
- __MACOSX/Figure EV4/._Figure EV4A
- Figure EV4/Figure EV4C/WB PERK phosphorylation merged with marker.tif
- __MACOSX/Figure EV4/Figure EV4C/._WB PERK phosphorylation merged with marker.tif
- Figure EV4/Figure EV4C/WB HSP90 no marker.tif
- __MACOSX/Figure EV4/Figure EV4C/._WB HSP90 no marker.tif
- Figure EV4/Figure EV4C/WB PERK phosphorylation no marker.tif
- __MACOSX/Figure EV4/Figure EV4C/._WB PERK phosphorylation no marker.tif
- Figure EV4/Figure EV4C/WB HSP90 merged with marker.tif
- __MACOSX/Figure EV4/Figure EV4C/._WB HSP90 merged with marker.tif
- Figure EV4/Figure EV4B/WB PDI no marker.tif
- __MACOSX/Figure EV4/Figure EV4B/._WB PDI no marker.tif
- Figure EV4/Figure EV4B/.DS_Store
- __MACOSX/Figure EV4/Figure EV4B/._.DS_Store
- Figure EV4/Figure EV4B/WB BiP merged with marker.tif
- __MACOSX/Figure EV4/Figure EV4B/._WB BiP merged with marker.tif
- Figure EV4/Figure EV4B/Quantitation.xlsx
- __MACOSX/Figure EV4/Figure EV4B/._Quantitation.xlsx
- Figure EV4/Figure EV4B/WB ACTIN merged with marker.tif
- __MACOSX/Figure EV4/Figure EV4B/._WB ACTIN merged with marker.tif
- Figure EV4/Figure EV4B/WB ACTIN no marker.tif
- __MACOSX/Figure EV4/Figure EV4B/._WB ACTIN no marker.tif
- Figure EV4/Figure EV4B/WB PDI merged with marker.tif
- __MACOSX/Figure EV4/Figure EV4B/._WB PDI merged with marker.tif
- Figure EV4/Figure EV4B/WB BiP no marker.tif
- __MACOSX/Figure EV4/Figure EV4B/._WB BiP no marker.tif
- Figure EV4/Figure EV4A/Quantitation for Figure 5G.xlsx
- __MACOSX/Figure EV4/Figure EV4A/._Quantitation for Figure 5G.xlsx
