# Supplementary material for: Functional rescue of a disease-linked ERAD pathway mutation via alternative splicing
Source: EMBO J. 2026 Mar 20;45(9):3230–51. doi: 10.1038/s44318-026-00757-5 (PMC13144729; doi:10.1038/s44318-026-00757-5)
Supplement: Supplementary file 16 — Figure EV4 Source Data [file 44318_2026_757_MOESM16_ESM.zip › Figure EV4/Figure EV4B/Quantitation.xlsx]

## Sheet: Sheet1
	Figure EV4B	WB for ERAD components and substrates in the brain of KI and KI' mice
	BiP			PDI
	WT	HET	KI	WT	HET	KI
	1.43669	0.6262	0.87374	1.4144	0.31397	0.7216
	0.89244	0.73663	0.8719	0.41405	0.92348	0.98501
	0.91719	0.6873	1.0766	1.18427	0.49688	0.81618
	0.75368		0.86183	0.98728		1.05066
