# Supplementary material for: Functional rescue of a disease-linked ERAD pathway mutation via alternative splicing
Source: EMBO J. 2026 Mar 20;45(9):3230–51. doi: 10.1038/s44318-026-00757-5 (PMC13144729; doi:10.1038/s44318-026-00757-5)
Supplement: Supplementary file 16 — Figure EV4 Source Data [file 44318_2026_757_MOESM16_ESM.zip › Figure EV4/Figure EV4A/Quantitation for Figure 5G.xlsx]

## Sheet: Sheet1
	Figure EV4A	XTP1 splicing in the brain of KI and KI' mice
	WT	KI	KI'	DMSO	Tm
	0.0336	0.0572	0.0879	0.1165	0.9019
	0.0214	0.0379	0.0834	0.061	0.9332
	0.0335	0.0231	0.0336	0.2076	0.9112
	0.0954		0.0417		0.8137
	0.09
	0.0067
