# Supplementary material for: Functional rescue of a disease-linked ERAD pathway mutation via alternative splicing
Source: EMBO J. 2026 Mar 20;45(9):3230–51. doi: 10.1038/s44318-026-00757-5 (PMC13144729; doi:10.1038/s44318-026-00757-5)
Supplement: Supplementary file 17 — Appendix Figure S1 Source Data [file 44318_2026_757_MOESM17_ESM.zip]

Archive with 18 entries (17 files):
- Appendix Figure S1/
- __MACOSX/._Appendix Figure S1
- Appendix Figure S1/C141Y_HET_1R.scf
- __MACOSX/Appendix Figure S1/._C141Y_HET_1R.scf
- Appendix Figure S1/C141Y_HET_1F.scf
- __MACOSX/Appendix Figure S1/._C141Y_HET_1F.scf
- Appendix Figure S1/C141Y_HET_4F.scf
- __MACOSX/Appendix Figure S1/._C141Y_HET_4F.scf
- Appendix Figure S1/C141Y_HET_2F.scf
- __MACOSX/Appendix Figure S1/._C141Y_HET_2F.scf
- Appendix Figure S1/C141Y_HET_2R.scf
- __MACOSX/Appendix Figure S1/._C141Y_HET_2R.scf
- Appendix Figure S1/C141Y_HET_3R.scf
- __MACOSX/Appendix Figure S1/._C141Y_HET_3R.scf
- Appendix Figure S1/C141Y_HET_3F_2.scf
- __MACOSX/Appendix Figure S1/._C141Y_HET_3F_2.scf
- Appendix Figure S1/C141Y_HET_3F_1.scf
- __MACOSX/Appendix Figure S1/._C141Y_HET_3F_1.scf
